# Supplementary material for: C-reactive protein upregulates the whole blood expression of CD59 - an integrative analysis
Source: PLoS Comput Biol. 2017 Sep 18;13(9):e1005766. doi: 10.1371/journal.pcbi.1005766 (PMC5609773; doi:10.1371/journal.pcbi.1005766)
Supplement: S1 Table — Association effect sizes with 95% confidence intervals and p-values adjusted for 5% FDR are shown. (XLSX) [file pcbi.1005766.s003.xlsx]

## Sheet: Sheet 1
Gene	Chr	Beta	CI.L	CI.R	Adjusted.P
FAM20A	17	0.505693	0.404879	0.606508	7.48251e-17
UPP1	7	0.0986802	0.0748055	0.122555	2.5863e-11
FCGR1A	1	0.284035	0.210511	0.357559	5.59848e-10
LDHA	11	0.0605871	0.0448959	0.0762783	5.59848e-10
MTHFD2	2	0.0799738	0.0589927	0.100955	8.71148e-10
MS4A4A	11	0.193529	0.142183	0.244875	1.27371e-09
DUSP3	17	0.0799357	0.0586414	0.10123	1.27371e-09
GYG1	3	0.118658	0.086997	0.15032	1.27371e-09
FBXO6	1	0.143044	0.103863	0.182226	4.01842e-09
IFI27	14	0.581674	0.421842	0.741505	4.19685e-09
CD59	11	0.113429	0.0821042	0.144754	4.58822e-09
GPR84	12	0.224937	0.162769	0.287105	4.58822e-09
CARD6	5	0.0846017	0.061134	0.108069	5.01573e-09
NLRC4	2	0.0931452	0.0666414	0.119649	1.47068e-08
FCGR1B	1	0.214819	0.153219	0.276419	1.89637e-08
CACNA1E	1	0.17083	0.121725	0.219935	1.89637e-08
TLR5	1	0.132548	0.0944437	0.170652	1.89637e-08
ANKRD22	10	0.284287	0.20158	0.366994	2.84934e-08
CD274	9	0.223754	0.158649	0.28886	2.84934e-08
GRINA	8	0.109569	0.0771775	0.141961	5.26177e-08
NUCB1	19	0.069499	0.0484796	0.0905183	1.25854e-07
ANXA3	4	0.195002	0.135936	0.254068	1.27542e-07
TP53INP2	20	-0.136293	-0.177733	-0.0948541	1.41542e-07
FLVCR2	14	0.0958035	0.0665127	0.125094	1.68495e-07
ADM	11	0.167362	0.115878	0.218845	2.04988e-07
GSTK1	7	0.0497654	0.0343242	0.0652066	2.73669e-07
NBN	8	0.0722926	0.0497453	0.09484	3.20239e-07
SNX20	16	0.0464288	0.0317028	0.0611547	5.74037e-07
PSTPIP2	18	0.112326	0.0766624	0.14799	5.75521e-07
MTF1	1	0.0513171	0.0348567	0.0677774	7.92973e-07
CYSTM1	5	0.127192	0.0863709	0.168014	7.92973e-07
ZDHHC3	3	0.0497705	0.0336882	0.0658527	9.76672e-07
SORT1	1	0.0812537	0.0546964	0.107811	1.40986e-06
CBX7	22	-0.0486105	-0.0645899	-0.0326311	1.66531e-06
SLC26A8	6	0.1713	0.114424	0.228176	2.26746e-06
MAPK14	6	0.0703228	0.0468701	0.0937754	2.48874e-06
LILRA6	19	0.0796359	0.0530766	0.106195	2.48874e-06
SERPINB1	6	0.0686623	0.0457262	0.0915985	2.49603e-06
CR1	1	0.0957118	0.0637374	0.127686	2.49603e-06
ATP11B	3	0.0496567	0.0330122	0.0663012	2.71832e-06
GBP2	1	0.103966	0.0688293	0.139103	3.46146e-06
HK3	5	0.0753581	0.0498729	0.100843	3.46146e-06
ADAM9	8	0.077306	0.0509671	0.103645	4.01356e-06
TAP1	6	0.0815948	0.0538492	0.10934	4.01356e-06
PIK3AP1	10	0.0751678	0.0495887	0.100747	4.01356e-06
SRPK1	6	0.0766093	0.050525	0.102694	4.01356e-06
PARP9	3	0.1224	0.0806252	0.164174	4.14893e-06
AIM2	1	0.152323	0.0999185	0.204727	5.23047e-06
PLIN3	19	0.0517007	0.0338327	0.0695688	5.90792e-06
PRKCZ	1	-0.0547225	-0.0737069	-0.035738	6.51453e-06
TIGD3	11	-0.123814	-0.166868	-0.0807603	6.86154e-06
MBOAT2	2	0.102957	0.0671011	0.138813	7.05315e-06
ICAM1	19	0.0740749	0.0481679	0.0999818	7.8773e-06
SCAP	3	-0.0472438	-0.0638083	-0.0306794	8.34183e-06
DPEP2	16	-0.0775409	-0.104802	-0.05028	8.8897e-06
GBP5	1	0.173667	0.112374	0.234959	9.55736e-06
USB1	16	0.0631116	0.0408308	0.0853925	9.55736e-06
CARD17	11	0.217681	0.140884	0.294477	9.55736e-06
CTSA	20	0.054466	0.035194	0.073738	1.00493e-05
MEF2A	15	0.0586359	0.0378371	0.0794348	1.05094e-05
STOM	9	0.0879894	0.0567738	0.119205	1.05094e-05
BPGM	7	0.196091	0.126208	0.265974	1.18252e-05
S100A8	1	0.113486	0.0729657	0.154006	1.22985e-05
C19orf59	19	0.140038	0.0899528	0.190123	1.27188e-05
ETV7	6	0.297368	0.19069	0.404046	1.36821e-05
CACNB4	2	-0.228885	-0.311053	-0.146717	1.37522e-05
GNS	12	0.0495303	0.0316935	0.067367	1.48328e-05
SOCS3	17	0.149906	0.0958908	0.203921	1.48623e-05
CA1	8	0.285286	0.182386	0.388185	1.50764e-05
TNIP1	5	0.0514758	0.0328922	0.0700595	1.52552e-05
NDRG2	14	-0.0826575	-0.112602	-0.0527128	1.66155e-05
VPS9D1	16	0.0915813	0.0583053	0.124857	1.76549e-05
PIM1	6	0.0611246	0.0389118	0.0833373	1.76549e-05
DYSF	2	0.080139	0.0509044	0.109374	1.94144e-05
GDE1	16	0.055652	0.0352853	0.0760186	2.09558e-05
RPGRIP1	14	-0.117787	-0.160986	-0.0745893	2.19532e-05
PGAM1	10	0.0466994	0.0294798	0.063919	2.51787e-05
DRAM1	12	0.0643581	0.0406017	0.0881144	2.56015e-05
RHBDF2	17	0.0800322	0.0504753	0.109589	2.56289e-05
PLSCR1	3	0.14041	0.0883952	0.192424	2.75367e-05
ZDHHC2	8	0.103926	0.0653618	0.14249	2.84845e-05
ERCC6	10	-0.0508812	-0.0697877	-0.0319747	2.88541e-05
LPCAT2	16	0.0761184	0.0478356	0.104401	2.88541e-05
CNIH4	1	0.0716849	0.0450128	0.0983571	2.95597e-05
TMEM165	4	0.0584858	0.0366618	0.0803098	3.15934e-05
PHF21A	11	0.0454353	0.0284337	0.0624368	3.36684e-05
PSMA4	15	0.0577657	0.0360797	0.0794518	3.63219e-05
RTP4	3	0.121016	0.0755644	0.166467	3.63437e-05
PHTF1	1	0.0686436	0.0428288	0.0944584	3.7204e-05
MCTP1	5	0.0562994	0.0350782	0.0775205	3.91067e-05
MYD88	3	0.0478861	0.0298166	0.0659557	3.981e-05
DAPP1	4	0.0637903	0.0396815	0.087899	4.09297e-05
SNX3	6	0.0821973	0.0511226	0.113272	4.09297e-05
IFI16	1	0.0796223	0.0494009	0.109844	4.49725e-05
GAS6	13	0.112846	0.069846	0.155846	4.93073e-05
DCAF11	14	0.037121	0.0229387	0.0513033	5.22475e-05
BATF2	11	0.242589	0.149758	0.33542	5.33445e-05
ZNF438	10	0.0758051	0.0467984	0.104812	5.33445e-05
NUB1	7	0.0492923	0.0303317	0.0682529	6.03383e-05
FOXM1	12	0.196812	0.121071	0.272553	6.04655e-05
MAP2K6	17	0.0845824	0.0519806	0.117184	6.23175e-05
PDCD1LG2	9	0.282702	0.17365	0.391755	6.29672e-05
ALPL	1	0.145437	0.0892493	0.201624	6.45417e-05
GBP1	1	0.151235	0.0927951	0.209676	6.45417e-05
MT2A	16	0.126143	0.0773192	0.174968	6.62394e-05
FAM168B	2	-0.0372072	-0.0516103	-0.022804	6.62394e-05
TRAFD1	12	0.061523	0.037688	0.0853581	6.69638e-05
LIMK2	22	0.0775366	0.0474678	0.107605	6.80265e-05
TRIM22	11	0.105097	0.0642899	0.145904	6.88471e-05
NAPA	19	0.0641722	0.0392472	0.0890972	6.88471e-05
UBAP1	9	0.0416386	0.0254695	0.0578077	6.88471e-05
SKI	1	-0.0528797	-0.0734332	-0.0323261	6.94671e-05
PTOV1	19	-0.0476029	-0.0661152	-0.0290905	6.97715e-05
S100A9	1	0.0831922	0.0508082	0.115576	7.02559e-05
SECTM1	17	0.0940929	0.0574653	0.13072	7.02559e-05
RNF10	12	0.131458	0.0801945	0.182722	7.28083e-05
ENO1	1	0.0346252	0.0211109	0.0481395	7.37837e-05
PLGRKT	9	0.065375	0.0397813	0.0909687	7.88968e-05
TMCC2	1	0.169491	0.103078	0.235905	7.99902e-05
CCRL2	3	0.0807623	0.049082	0.112443	8.14694e-05
SP100	2	0.056108	0.03409	0.078126	8.15958e-05
KIF1B	1	0.0630498	0.038291	0.0878086	8.2281e-05
E2F2	1	0.106053	0.0643184	0.147788	8.53897e-05
CASP4	11	0.061781	0.0374678	0.0860942	8.53897e-05
XRN1	3	0.0550577	0.0333741	0.0767412	8.55933e-05
TNFSF13B	13	0.104091	0.0630993	0.145084	8.55933e-05
F5	1	0.102575	0.0620479	0.143103	9.18503e-05
JARID2	6	-0.0443763	-0.0619586	-0.0267939	9.75735e-05
SEPHS2	16	0.0325058	0.0196047	0.0454069	0.000100889
SBF2	11	0.051866	0.0312728	0.0724593	0.000101106
S100A12	1	0.145584	0.0877033	0.203464	0.000102814
DDX60L	4	0.109979	0.0662587	0.1537	0.000102814
CTSB	8	0.0568037	0.0341671	0.0794403	0.000107947
MB21D1	6	0.0635215	0.0381686	0.0888743	0.000110142
ATG3	3	0.0502937	0.0302252	0.0703623	0.000110142
FAM117A	17	0.0684741	0.0411384	0.0958098	0.000110142
UBE2L6	11	0.0937814	0.0563039	0.131259	0.000112083
SLC14A1	18	0.172926	0.103771	0.24208	0.000113159
JAK3	19	0.0565492	0.0338932	0.0792052	0.000117065
TRIM21	11	0.0597778	0.0358236	0.0837321	0.000117065
TNFSF10	3	0.0828801	0.0496373	0.116123	0.000118837
GMPR	6	0.183836	0.110027	0.257645	0.000120805
CARD16	11	0.0725982	0.0434211	0.101775	0.000122852
TRIM69	15	0.0628317	0.0375533	0.0881101	0.000125056
GADD45A	1	0.0868001	0.0518384	0.121762	0.000127615
FUZ	19	-0.0638627	-0.0896134	-0.038112	0.000128249
TNFAIP6	2	0.173942	0.103818	0.244066	0.000128249
SIN3B	19	-0.0430347	-0.0603861	-0.0256833	0.000128249
HP	16	0.226056	0.13486	0.317252	0.000128898
IFITM1	11	0.0901128	0.0536666	0.126559	0.000135904
SIAH2	3	0.112627	0.0670557	0.158198	0.000136343
DOCK4	7	0.12839	0.0763465	0.180434	0.000141293
MAPRE1	20	0.0278575	0.0165461	0.0391688	0.000145988
TOP1MT	8	-0.0807912	-0.11369	-0.0478928	0.000153933
FYB	5	0.0409196	0.0242581	0.0575812	0.000153933
VAMP5	2	0.088948	0.0527036	0.125192	0.000154729
AHSP	16	0.219924	0.1303	0.309547	0.000154729
MARCH2	19	0.0831011	0.0491936	0.117009	0.000158216
PLCL2	3	0.0359076	0.0212422	0.050573	0.000160736
BIRC5	17	0.1862	0.110115	0.262285	0.000161513
HSD3B7	16	0.118783	0.0701828	0.167384	0.000163346
KIF27	9	-0.087465	-0.123238	-0.0516925	0.000163346
METTL9	16	0.0607212	0.0358812	0.0855611	0.000163346
FFAR2	19	0.0935331	0.0552433	0.131823	0.000163357
EIF2AK1	7	0.0845481	0.0499401	0.119156	0.000163357
PLEKHG3	14	-0.0552095	-0.0778719	-0.0325471	0.000172695
PTTG1	5	0.0867284	0.051089	0.122368	0.000175999
AFF1	4	0.052361	0.0308124	0.0739095	0.000180896
ELL2	5	0.0662994	0.0389835	0.0936153	0.000184343
PRDX2	19	0.080937	0.047583	0.114291	0.000184343
SQRDL	15	0.0653051	0.0383491	0.0922611	0.000190119
CDT1	16	0.165723	0.0971378	0.234309	0.000200486
KLHL21	1	-0.0336901	-0.0476371	-0.0197431	0.000200654
STAT6	12	-0.0291399	-0.0412204	-0.0170594	0.00020596
B4GALT5	20	0.0630465	0.0368573	0.0892357	0.000214068
ANKUB1	3	-0.261882	-0.370713	-0.153051	0.000214907
LPCAT3	12	0.0500339	0.0292313	0.0708366	0.000215951
CNNM3	2	-0.0441523	-0.062518	-0.0257865	0.00021697
APOL6	22	0.0860603	0.0502138	0.121907	0.000222326
SURF6	9	-0.0639808	-0.0906484	-0.0373132	0.000224375
SLC22A4	5	0.0938311	0.0546522	0.13301	0.0002297
DEPDC1B	5	0.206325	0.120171	0.292478	0.0002297
FAM46C	1	0.166262	0.0968402	0.235684	0.0002297
PPP1R12B	1	-0.0743143	-0.105386	-0.0432422	0.000235225
DARC	1	0.200181	0.116279	0.284082	0.000246672
CDIP1	16	-0.0398857	-0.0566387	-0.0231327	0.00025708
TPM3	1	0.0300891	0.0174434	0.0427349	0.000259048
SNCA	4	0.231194	0.133949	0.328438	0.000262312
FAM104A	17	0.0789967	0.0457163	0.112277	0.000269527
TSTA3	8	0.112756	0.065246	0.160266	0.000269527
ZDHHC19	3	0.223492	0.129237	0.317747	0.000272056
ATF6	1	0.0478218	0.0276543	0.0679892	0.000272056
FGFR1OP2	12	0.06424	0.0371289	0.091351	0.000274685
HMBS	11	0.101407	0.0585945	0.144219	0.000275465
RIOK3	18	0.0853139	0.0491793	0.121448	0.000293766
SNX1	15	0.024707	0.0142016	0.0352123	0.000317614
TDRD7	9	0.0595651	0.0342255	0.0849046	0.00031934
LMNB1	5	0.0780928	0.0448537	0.111332	0.000321343
CACNA2D3	3	-0.0855689	-0.122016	-0.0491218	0.000322987
SELENBP1	1	0.244341	0.140276	0.348407	0.000322987
KREMEN1	22	0.162605	0.0933098	0.2319	0.000324859
C2	6	0.175455	0.100567	0.250344	0.000334153
SNTB1	8	0.049268	0.0282164	0.0703196	0.000340238
SLC4A1	17	0.238169	0.136365	0.339973	0.000341212
KLHDC7B	22	0.0843169	0.0482485	0.120385	0.000343381
PGLYRP1	19	0.136276	0.0779833	0.194568	0.000343381
MLKL	16	0.061807	0.0353556	0.0882583	0.000345031
TMOD1	9	0.195725	0.111893	0.279557	0.000347599
HEPACAM2	7	0.264264	0.151086	0.377442	0.000347599
FIBP	11	0.0250431	0.0143108	0.0357753	0.000350002
TIFA	4	0.0746713	0.0426339	0.106709	0.000356874
FLOT2	17	0.0460878	0.0262844	0.0658912	0.000366498
LIMK1	7	0.0720748	0.0410911	0.103058	0.000366501
PNP	14	0.0517448	0.0295044	0.0739852	0.000366501
GNL1	6	-0.033895	-0.0485036	-0.0192864	0.00038499
VPS37C	11	-0.0459709	-0.0657961	-0.0261457	0.000386231
CLIC1	6	0.0429048	0.0244036	0.061406	0.000386231
BSG	19	0.0863777	0.0490803	0.123675	0.000394565
SERPINB9	6	0.0565276	0.032085	0.0809702	0.000404336
GRB10	7	0.102014	0.057889	0.146139	0.00040517
UBE2J1	6	0.0685536	0.0387874	0.0983198	0.000436481
MFNG	22	-0.0301885	-0.0433285	-0.0170484	0.000454763
MEPCE	7	-0.0275575	-0.0395505	-0.0155645	0.000454763
MAST3	19	-0.0358457	-0.051494	-0.0201974	0.000480613
FAM214B	9	0.0447401	0.0252042	0.0642761	0.000480882
HPS1	10	0.0733767	0.0413224	0.105431	0.000483022
PRKCD	3	0.0339045	0.0190891	0.04872	0.000483825
MYL12A	18	0.0368877	0.0207646	0.0530108	0.000484166
DDX58	9	0.0991672	0.0558015	0.142533	0.000486817
FCAR	19	0.0911325	0.0512504	0.131015	0.000492125
PTMS	12	0.107593	0.0604654	0.154721	0.000498879
LHFPL2	5	0.0898126	0.0504369	0.129188	0.000506027
POLR1D	13	0.0617876	0.0346827	0.0888926	0.00050987
TMEM184B	22	-0.0415371	-0.0597718	-0.0233025	0.000515117
KLC3	19	0.212234	0.119022	0.305447	0.000517612
MLTK	2	0.065511	0.0367202	0.0943018	0.000519983
CARM1	19	0.0912563	0.0511563	0.131356	0.000519983
CD1C	1	-0.0932402	-0.134258	-0.0522222	0.000528213
SAMD9L	7	0.112222	0.0628281	0.161616	0.000531449
CASP5	11	0.144501	0.0808595	0.208142	0.00053445
IFIH1	2	0.0900171	0.0503689	0.129665	0.00053445
EPSTI1	13	0.179996	0.1005	0.259493	0.000561633
MXI1	10	0.144387	0.0806063	0.208167	0.000561633
HDGF	1	0.0604528	0.0336638	0.0872417	0.000595659
SLC8A1	2	0.0614291	0.0341767	0.0886816	0.000606604
GYPB	4	0.262799	0.146043	0.379554	0.000618916
AOC2	17	-0.0949034	-0.137059	-0.0527477	0.000618916
PIWIL4	11	0.0857378	0.0475466	0.123929	0.000646299
SMARCD3	7	0.0551132	0.0305685	0.0796579	0.000646299
AIG1	6	0.0611801	0.0339043	0.0884559	0.000653917
YTHDC1	4	-0.0279176	-0.0403659	-0.0154694	0.000653917
STAT1	2	0.0988301	0.0547047	0.142956	0.000668225
PLEK	2	0.0466481	0.0258111	0.0674851	0.000671627
WDR26	1	0.0373524	0.0206621	0.0540427	0.000673342
CAMKK2	12	0.0406061	0.0224311	0.058781	0.000693128
KANK2	19	0.164092	0.0905921	0.237592	0.000699379
MFSD7	4	0.071717	0.0395892	0.103845	0.000699379
ACP2	11	0.0486989	0.0268671	0.0705306	0.000706385
ADAR	1	0.0461089	0.0254324	0.0667853	0.000707483
DCAF12	9	0.13464	0.074205	0.195075	0.000718151
NOV	8	-0.129528	-0.18774	-0.0713164	0.000731057
POMP	13	0.0530449	0.0291988	0.0768911	0.000731057
NLRC5	16	0.0600956	0.033082	0.0871092	0.000731057
MARK3	14	0.0534605	0.0294113	0.0775097	0.000737794
SPTB	14	0.18197	0.0998894	0.264051	0.00077408
GTPBP2	6	0.0389124	0.0213535	0.0564712	0.000776882
PGD	1	0.0499223	0.027388	0.0724567	0.00077878
DCAF6	1	0.0624081	0.0341761	0.0906401	0.000805891
RALB	2	0.0563272	0.0308509	0.0818036	0.000805891
GLRX	5	0.0555381	0.0303895	0.0806866	0.000817869
PPP1R3D	20	0.0429509	0.0234786	0.0624232	0.000833672
IFI35	17	0.0971344	0.0530872	0.141182	0.000834235
TFIP11	22	-0.0479771	-0.0697423	-0.0262118	0.000837892
RRM2	2	0.153551	0.0838335	0.223268	0.000844898
GAPDH	12	0.0373402	0.0203875	0.054293	0.000844898
MR1	1	0.0364351	0.019874	0.0529962	0.000859627
JAK2	9	0.0532113	0.0290008	0.0774217	0.000870692
BCL2L1	20	0.153374	0.0835854	0.223162	0.000870692
GRAMD1C	3	-0.1295	-0.188497	-0.0705028	0.000887659
PSME2	14	0.0621872	0.0338492	0.0905252	0.000888613
KLHL36	16	-0.0378665	-0.0551283	-0.0206047	0.000891679
TYMS	18	0.145706	0.079253	0.212159	0.000896456
RILP	17	0.105034	0.0571072	0.152962	0.000901302
PACS1	11	-0.0349861	-0.0509561	-0.0190162	0.000901302
HAGH	16	0.113638	0.0617678	0.165507	0.000901302
SEC24D	4	0.040313	0.0218971	0.0587289	0.000911392
PFKFB3	10	0.0784297	0.0425924	0.114267	0.000912419
FAM210B	20	0.155899	0.0846133	0.227184	0.000918058
FAS	10	0.0681717	0.0369997	0.0993437	0.000918058
RNF213	17	0.0679236	0.0368447	0.0990026	0.000925037
TRIP12	2	0.0303261	0.0164485	0.0442038	0.000925037
ALPK1	4	0.0635664	0.0344419	0.0926908	0.00094313
NCKAP1L	12	0.0349595	0.018937	0.0509819	0.000945325
EPB42	15	0.190505	0.103117	0.277892	0.000957478
TGM2	20	0.145496	0.0786326	0.212359	0.000977426
NFIX	19	0.135043	0.0729748	0.19711	0.000977426
FKBP8	19	0.126178	0.0681938	0.184162	0.000977426
SERF2	15	0.0608679	0.0328931	0.0888428	0.000977426
ILK	11	0.0322242	0.0174125	0.047036	0.000977426
FBLN2	3	-0.160092	-0.233757	-0.086427	0.000993733
SAMD9	7	0.0676401	0.0364976	0.0987827	0.00100134
ARG1	6	0.190908	0.102958	0.278858	0.00100922
PBXIP1	1	-0.0571452	-0.0835228	-0.0307676	0.00104191
PRDX1	1	0.0305742	0.0164593	0.0446891	0.00104191
HAUS4	14	0.0766137	0.041234	0.111993	0.00104393
SKA2	17	0.0469787	0.0252789	0.0686786	0.00104528
CYB5R3	22	0.0476165	0.0256039	0.069629	0.00105768
ACTR1A	10	0.0234733	0.0126087	0.0343379	0.00107777
PSMD1	2	0.0270552	0.0145299	0.0395805	0.00107878
XAF1	17	0.137911	0.0740431	0.201779	0.0010819
GLRX5	14	0.131046	0.0702804	0.191812	0.0011036
PCMT1	6	0.0367151	0.0196856	0.0537445	0.00110569
PIM3	22	0.0623473	0.0334178	0.0912768	0.00110985
PML	15	0.0680272	0.0364415	0.099613	0.00111959
P2RY14	3	0.130818	0.0700013	0.191634	0.00114168
FECH	18	0.14323	0.0766182	0.209842	0.00114583
KEL	7	0.159353	0.0850891	0.233617	0.00118576
GSTO1	10	0.0447858	0.0238881	0.0656834	0.00120876
SERTAD2	2	-0.0426694	-0.062585	-0.0227538	0.00121093
PSMB8	6	0.0443496	0.0236352	0.0650641	0.00122255
ATG7	3	0.0337692	0.017981	0.0495573	0.00124036
MCTP2	15	0.0540091	0.0287345	0.0792836	0.00125735
DESI1	22	0.031133	0.0165528	0.0457131	0.00126967
RNF220	1	-0.0190805	-0.0280175	-0.0101434	0.00126967
ST6GALNAC4	9	0.11801	0.0626981	0.173322	0.00127951
GCH1	14	0.0663645	0.0352561	0.097473	0.00127951
GALNT3	2	0.0572116	0.0303821	0.0840411	0.00128536
RAB13	1	0.0892053	0.047324	0.131087	0.00130799
CFL1	11	0.0269548	0.0142809	0.0396286	0.00133878
NTNG2	9	0.075008	0.0397303	0.110286	0.00134123
FUT4	11	0.0447047	0.023668	0.0657415	0.00134989
SERPINH1	11	-0.0585169	-0.0860693	-0.0309644	0.00135828
CHD3	17	-0.0485211	-0.0713694	-0.0256727	0.00135828
ARRB2	17	0.0409853	0.0216753	0.0602953	0.00136279
ELOF1	19	0.0526236	0.027831	0.0774163	0.00136279
FRMD8	11	-0.0292463	-0.043032	-0.0154606	0.00137
PHF1	6	-0.0312113	-0.0459276	-0.0164949	0.00137333
FAM212B	1	-0.0589406	-0.0867391	-0.0311421	0.00137577
LILRB4	19	0.0669705	0.0353435	0.0985975	0.00140357
ANK1	8	0.13958	0.0735852	0.205575	0.00142878
AGTRAP	1	0.0431746	0.0227575	0.0635917	0.0014291
SERPING1	11	0.198619	0.104476	0.292762	0.0014835
STRADB	2	0.171607	0.0902022	0.253012	0.00150001
C1GALT1	7	0.0597513	0.031384	0.0881185	0.00151675
RBM38	20	0.116192	0.061021	0.171364	0.00151675
GBP4	1	0.0975456	0.0512127	0.143879	0.00152118
MICU1	10	0.0375494	0.0197049	0.0553938	0.0015302
ACAA2	18	0.0374673	0.0196347	0.0553	0.00156634
EMR1	19	0.0861965	0.0451545	0.127238	0.00156634
PPM1A	14	0.0706812	0.0370281	0.104334	0.00156634
CDKN2D	19	0.0521778	0.0273316	0.0770239	0.00156634
CST7	20	0.107393	0.0562107	0.158576	0.00158517
SAFB2	19	-0.0459951	-0.0679599	-0.0240303	0.00163376
FCHO1	19	-0.0393322	-0.0581166	-0.0205478	0.00163376
C3AR1	12	0.113928	0.059378	0.168478	0.00170265
IDH2	15	0.0373081	0.019389	0.0552271	0.00179032
CD44	11	0.0365822	0.0190004	0.054164	0.00180515
PA2G4	12	0.0360145	0.0186936	0.0533354	0.00182129
CTNNAL1	9	0.144244	0.0748351	0.213654	0.0018323
ZNF618	9	-0.0884643	-0.131074	-0.0458546	0.00184826
FZD5	2	0.132502	0.068679	0.196324	0.00184826
DTX3L	3	0.0591125	0.0306463	0.0875787	0.00184826
KIAA1211L	2	-0.0989493	-0.14662	-0.0512791	0.00184897
PLAC8	4	0.0535422	0.0277269	0.0793575	0.00186894
DMTN	8	0.14331	0.0741946	0.212425	0.00187205
SAMSN1	21	0.0600288	0.0310715	0.0889861	0.00187205
CASP1	11	0.0540744	0.0279873	0.0801615	0.00187205
AP2S1	19	0.0389694	0.0201597	0.0577791	0.00188329
PSME1	14	0.0407244	0.0210628	0.060386	0.00188598
MAD2L1BP	6	0.0320895	0.0165936	0.0475854	0.00188732
LCP1	13	0.0325607	0.0168266	0.0482948	0.00189885
KCNJ15	21	0.0877055	0.0453253	0.130086	0.00189885
EPHX1	1	-0.0703934	-0.104416	-0.0363706	0.00190034
IFIT1B	10	0.168176	0.0868575	0.249495	0.0019091
SLC25A39	17	0.140613	0.0725807	0.208646	0.00191509
ETV6	12	0.0363442	0.0187612	0.0539272	0.00191509
ADNP	20	-0.0205841	-0.0305437	-0.0106244	0.00191509
DSC2	18	0.141721	0.0731139	0.210327	0.00192337
GUK1	1	0.102686	0.0529728	0.1524	0.00192337
EPS15	1	0.0257484	0.0132679	0.038229	0.00195731
CXCL10	4	0.178748	0.0920304	0.265465	0.00198116
MFSD2B	2	0.131696	0.0676034	0.195788	0.00204511
VDR	12	0.0515998	0.0265126	0.076687	0.00204511
DPM2	9	0.0900248	0.0462441	0.133806	0.00204511
CHPT1	12	0.128138	0.0658203	0.190456	0.00204511
AMPD2	1	-0.0504237	-0.0749606	-0.0258868	0.00204511
NFKBIZ	3	0.0573932	0.0294772	0.0853093	0.00204511
STAT2	12	0.0740592	0.0380279	0.110091	0.00204511
SOX5	12	-0.281956	-0.419159	-0.144753	0.00204511
IRF1	5	0.0500022	0.0256383	0.0743661	0.00208116
RAB10	2	0.0360303	0.0184711	0.0535894	0.00208207
HJURP	2	0.169024	0.0866127	0.251435	0.00209278
ST3GAL2	16	0.0425587	0.0217862	0.0633311	0.00212457
OSM	22	0.100237	0.0512701	0.149203	0.00214505
GIGYF1	7	-0.0350077	-0.0521098	-0.0179056	0.00214505
TRIM28	19	-0.0273584	-0.0407282	-0.0139887	0.00215161
IL27	16	0.148021	0.0756648	0.220378	0.00215606
EFCAB2	1	0.108829	0.0555767	0.162082	0.00218696
IL4R	16	0.0668682	0.0341299	0.0996066	0.00219612
LILRB1	19	0.0641505	0.0327427	0.0955584	0.00219612
REPIN1	7	-0.0345936	-0.0515385	-0.0176486	0.00220789
JAK1	1	-0.0284432	-0.042386	-0.0145003	0.00222527
PSMD6	3	0.0272487	0.0138911	0.0406063	0.00222527
RPL3	22	-0.0355182	-0.0529434	-0.018093	0.00224865
ZNF234	19	-0.0543654	-0.0810537	-0.0276771	0.0022654
PSMB2	1	0.0235528	0.0119891	0.0351165	0.0022654
IL1RN	2	0.075136	0.0382395	0.112032	0.0022669
TSPO2	6	0.223914	0.113931	0.333897	0.00227057
RALGAPA2	20	0.030519	0.0155233	0.0455146	0.0022779
MGAT5	2	-0.0418273	-0.062406	-0.0212485	0.00232102
C10orf10	10	0.258901	0.131437	0.386365	0.00233529
MAP2K3	17	0.0544325	0.027635	0.0812299	0.00233529
CMPK2	2	0.189531	0.0962019	0.28286	0.00233695
COL9A2	1	-0.0863618	-0.128901	-0.0438223	0.00234303
MKRN1	7	0.0855404	0.0433366	0.127744	0.00239443
CISH	3	0.0639687	0.0324116	0.0955258	0.00239443
SP110	2	0.0534801	0.0270721	0.0798882	0.00241902
SSFA2	2	0.0353442	0.01789	0.0527985	0.00241902
CCDC71L	7	0.0769395	0.0389321	0.114947	0.00242547
TEF	22	-0.0648548	-0.09692	-0.0327896	0.00242845
TGIF1	18	-0.0446459	-0.0667107	-0.0225811	0.00242845
RUNX2	6	-0.0493174	-0.0736891	-0.0249458	0.00242845
SPPL2A	15	0.0475963	0.0240619	0.0711307	0.00242845
OAS1	12	0.117559	0.0594526	0.175665	0.00242845
LGALS8	1	0.036694	0.0185502	0.0548379	0.00242845
RAB3IL1	11	0.183248	0.0926095	0.273887	0.00243547
AQP1	7	0.165098	0.0834083	0.246788	0.00244344
TRAF4	17	-0.0629676	-0.09413	-0.0318052	0.00244571
KARS	16	0.0269393	0.0136012	0.0402774	0.00245758
YBX3	12	0.150768	0.0760275	0.225509	0.00249956
UBA3	3	0.0367742	0.0185423	0.0550061	0.00249956
TROAP	12	0.155053	0.078075	0.232031	0.00253858
CLEC4D	12	0.103314	0.0520212	0.154606	0.00253858
ADIPOR1	1	0.119048	0.0599567	0.17814	0.00253858
RANBP10	16	0.076816	0.0386512	0.114981	0.00256236
KLF5	13	0.0778352	0.0391578	0.116513	0.00256301
ENHO	9	-0.13621	-0.203916	-0.0685027	0.00257072
METTL7B	12	0.27912	0.140216	0.418024	0.00261228
MPDU1	17	0.029247	0.0146852	0.0438088	0.0026264
BNIP3L	8	0.0824809	0.0414088	0.123553	0.0026264
SLC4A3	2	-0.143089	-0.2144	-0.0717783	0.00265477
XRN2	20	0.0305319	0.0152943	0.0457695	0.00270901
C9orf114	9	-0.0296646	-0.0444775	-0.0148516	0.00272681
CASP7	10	0.0607533	0.0304119	0.0910948	0.00272683
TRIM10	6	0.13802	0.0690538	0.206987	0.00274363
TPGS2	18	0.10016	0.0500897	0.15023	0.0027565
CD300E	17	0.0748116	0.0373953	0.112228	0.00277102
SLC35F3	1	-0.215461	-0.323326	-0.107595	0.00280344
TANGO2	22	0.0466084	0.0232739	0.0699429	0.00280344
ZNF85	19	-0.0844434	-0.126736	-0.0421509	0.00280763
CDK5RAP2	9	0.0509514	0.0254364	0.0764663	0.00280763
MAX	14	0.0399534	0.0199385	0.0599684	0.00281186
ASAP1	8	0.0401538	0.0200167	0.060291	0.00285399
FBXO9	6	0.07576	0.0377002	0.11382	0.00292657
GPR146	7	0.145815	0.0725304	0.2191	0.00293961
MTHFD1L	6	0.0694718	0.0345332	0.10441	0.00296359
TK1	17	0.11688	0.0580539	0.175707	0.00299296
ING5	2	-0.0364649	-0.0548253	-0.0181045	0.00300533
NRG1	8	0.191196	0.0948208	0.28757	0.00305081
WARS	14	0.075968	0.0376617	0.114274	0.00306102
TFRC	3	0.0471953	0.0233837	0.0710069	0.00307526
SLC25A37	8	0.106397	0.0527223	0.160071	0.00307526
IL1B	2	0.0800385	0.0396141	0.120463	0.00311901
RBFOX2	22	-0.188607	-0.283917	-0.093297	0.00313189
RELB	19	0.0475984	0.0235481	0.0716486	0.00313189
LRRC36	16	-0.224999	-0.33876	-0.111239	0.00315099
ASPHD2	22	0.0551866	0.0272568	0.0831165	0.0031899
RNF123	3	0.0577427	0.0285165	0.0869689	0.0031899
PSMB9	6	0.057705	0.0284619	0.0869482	0.00323735
TFDP1	13	0.0751511	0.0370716	0.113231	0.00323735
ME2	18	0.0323795	0.0159482	0.0488109	0.00329912
TYMP	22	0.06917	0.0340408	0.104299	0.00333299
NT5C3A	7	0.0784119	0.0385818	0.118242	0.00333527
MILR1	17	0.10161	0.0499549	0.153265	0.00335595
TPM4	19	0.0391251	0.0192349	0.0590153	0.00335595
KCNJ2	17	0.0715844	0.035198	0.107971	0.00335595
GALNT14	2	0.148617	0.0729892	0.224244	0.00338967
NAPEPLD	7	-0.0489081	-0.0737982	-0.0240181	0.00338967
IGSF23	19	-0.294151	-0.443819	-0.144482	0.00338967
RHOU	1	0.0673504	0.0330355	0.101665	0.00344245
PQLC1	18	0.0555382	0.0272298	0.0838465	0.00345712
ASGR2	17	0.0911662	0.0446018	0.137731	0.00356033
DISC1	1	0.0692703	0.0338311	0.10471	0.00364318
ARL6IP5	3	0.0264277	0.0129032	0.0399521	0.00364377
STAT5A	17	0.0245662	0.0119952	0.0371372	0.00364377
ZSCAN18	19	-0.0784239	-0.118591	-0.0382567	0.00368067
RNF216	7	-0.0262016	-0.0396229	-0.0127803	0.00368067
TMEM63B	6	0.0629167	0.030679	0.0951544	0.00369
CBX1	17	-0.0361272	-0.0546413	-0.017613	0.00369167
KLHL24	3	-0.0285331	-0.0431649	-0.0139013	0.00371247
APOBEC3C	22	0.0402861	0.0196296	0.0609427	0.00371247
RSPH3	6	-0.0586442	-0.088746	-0.0285425	0.00375901
PRR11	17	0.0695684	0.0338427	0.105294	0.00377797
USP25	21	0.0281487	0.0136899	0.0426076	0.00377972
RNF187	1	0.048383	0.0235292	0.0732367	0.00377972
MOV10	1	0.0552761	0.0268674	0.0836848	0.00380028
DHRS12	13	0.0755575	0.0367078	0.114407	0.00381693
UBB	17	0.112764	0.0547776	0.170751	0.00381693
C17orf62	17	0.0317125	0.0153981	0.0480268	0.00383357
ADCK3	1	-0.041049	-0.0621804	-0.0199177	0.00386365
TARS	5	0.0270149	0.0131023	0.0409276	0.00387255
SEMA4A	1	0.0545552	0.0264615	0.082649	0.00387255
AOC3	17	-0.0942654	-0.14282	-0.0457112	0.00387381
PPP2R4	9	0.0272977	0.0132279	0.0413675	0.00390451
TAF4	20	-0.0301605	-0.0457104	-0.0146105	0.00391425
PTTG1IP	21	0.0295432	0.0142987	0.0447878	0.00395602
NSUN3	3	0.0503013	0.0243362	0.0762663	0.00396906
CX3CR1	3	0.0745222	0.0360293	0.113015	0.00400026
VWA5A	11	0.046198	0.0223223	0.0700736	0.00401714
TNS1	2	0.144923	0.0700321	0.219814	0.00401714
ZBP1	20	0.0767858	0.0370722	0.116499	0.00403842
PLBD1	12	0.058358	0.0281784	0.0885375	0.00403842
LGALS3	14	0.0932237	0.0450133	0.141434	0.00403842
GADD45G	9	0.104177	0.050233	0.158121	0.0041019
TMEM86B	19	0.0758626	0.0365622	0.115163	0.00410212
CDC27	17	0.0292603	0.014101	0.0444195	0.00410212
CHI3L1	1	-0.201436	-0.305758	-0.0971142	0.00410212
TADA3	3	0.0240588	0.0115944	0.0365233	0.00410212
WDR5	9	-0.0224813	-0.0341317	-0.0108309	0.00411111
EHD1	11	0.0368562	0.0177318	0.0559805	0.00417694
GBA	1	0.0366261	0.0176201	0.0556321	0.00417694
CEACAM1	19	0.0987465	0.0474783	0.150015	0.00419491
PGS1	17	0.0477579	0.0229618	0.072554	0.00419491
PSMA3	14	0.0348481	0.0167499	0.0529463	0.00420384
PLD4	14	-0.0956188	-0.145298	-0.0459394	0.00422093
CCDC152	5	-0.117419	-0.178433	-0.0564052	0.00422096
CABIN1	22	-0.0446323	-0.0678337	-0.0214309	0.00423827
SLC6A9	1	0.186717	0.0896152	0.283818	0.00425573
CDC6	17	0.145466	0.0697333	0.221199	0.00431057
ZBED3	5	-0.0765083	-0.116343	-0.0366733	0.00431057
SCARB2	4	0.0388044	0.0185989	0.0590099	0.00431057
AGO2	8	0.0679336	0.0325427	0.103324	0.00432403
IGF2BP2	3	0.125927	0.0603091	0.191544	0.00432403
EXOC6	10	0.0451962	0.02165	0.0687425	0.00432403
SLC51A	3	0.275051	0.13173	0.418372	0.00432403
IRS2	13	-0.07017	-0.106755	-0.0335848	0.00435266
CISD2	4	0.0739846	0.035386	0.112583	0.00438519
ARHGEF19	1	-0.0584576	-0.0889651	-0.0279501	0.00439711
IGF2R	6	-0.0445496	-0.0678218	-0.0212774	0.00444947
PINK1	1	0.0570104	0.0272265	0.0867943	0.00444947
WBSCR22	7	-0.02655	-0.0404306	-0.0126694	0.0044886
KRI1	19	-0.0443571	-0.0675517	-0.0211625	0.00449238
RELL1	4	-0.0775414	-0.118096	-0.0369863	0.00449742
TOP2A	17	0.123063	0.0586875	0.187437	0.0045011
BAIAP2	17	-0.0825464	-0.125743	-0.0393497	0.00451717
MORN3	12	-0.10681	-0.162734	-0.0508867	0.00451914
GATM	15	-0.146056	-0.222567	-0.0695459	0.00451914
RHCE	1	0.212902	0.101375	0.324429	0.00451914
ARNTL2	12	0.178567	0.0850619	0.272072	0.00451914
PECR	2	0.0472342	0.0224987	0.0719698	0.00451914
HBQ1	16	0.132626	0.0631959	0.202055	0.00451914
SPIDR	8	-0.0307305	-0.0468252	-0.0146358	0.00451914
PYGO2	1	-0.0238735	-0.0363718	-0.0113752	0.00451914
AXIN2	17	-0.0960941	-0.146449	-0.0457395	0.00452724
PANX2	22	-0.0714834	-0.108943	-0.0340234	0.00452724
PSMF1	20	0.0593408	0.0282383	0.0904434	0.0045312
MUM1	19	-0.0349271	-0.053279	-0.0165753	0.00467505
RGL4	22	0.0713381	0.0338526	0.108824	0.00467505
HCK	20	0.0404017	0.0191752	0.0616282	0.00467505
OAS2	12	0.0940933	0.0446116	0.143575	0.0047205
LSM1	8	0.0311223	0.014746	0.0474985	0.00475256
RSAD2	2	0.253409	0.120008	0.38681	0.00477464
SLC1A3	5	0.15671	0.0741861	0.239234	0.00478917
SORBS3	8	-0.0490376	-0.07487	-0.0232052	0.00480488
AGAP7	10	-0.139011	-0.212278	-0.0657432	0.00481553
KIAA0930	22	0.0345762	0.0163565	0.052796	0.00481553
PPM1M	3	0.0290042	0.0137174	0.044291	0.00481553
ZYX	7	0.0455394	0.0215259	0.0695529	0.0048399
SIL1	5	0.0359937	0.017011	0.0549764	0.00484132
EPN2	17	-0.0643454	-0.0982848	-0.030406	0.00484176
CR1L	1	0.160378	0.0756333	0.245122	0.00494991
STK3	8	0.054155	0.025536	0.082774	0.00494991
CD36	7	0.0630465	0.0297315	0.0963615	0.00494991
SLC29A2	11	-0.0689391	-0.105398	-0.0324803	0.00497632
DDX60	4	0.0936732	0.0441369	0.143209	0.00497632
KAT8	16	-0.0241821	-0.036968	-0.0113962	0.00497632
IKBIP	12	-0.067312	-0.102929	-0.031695	0.00500509
NUSAP1	15	0.0760418	0.0357697	0.116314	0.0050602
ZC3HAV1	7	0.0392044	0.018438	0.0599708	0.00506396
MOB1A	2	0.0292831	0.0137668	0.0447993	0.00507893
LY6E	8	0.107348	0.0504195	0.164277	0.00513152
CROCC	1	-0.0680428	-0.10414	-0.0319456	0.00514859
UBE2H	7	0.026258	0.0123205	0.0401956	0.00517907
GSPT1	16	0.0942169	0.0441621	0.144272	0.00522838
PCYT1A	3	0.028103	0.0131725	0.0430334	0.00522838
SEZ6L	22	-0.110056	-0.168556	-0.0515571	0.00523919
TRIM5	11	0.0544762	0.0255161	0.0834363	0.00523919
CYB561D1	1	-0.025287	-0.0387289	-0.011845	0.00523919
LAMTOR1	11	0.0300642	0.0140832	0.0460452	0.00523919
ATXN1	6	0.0334099	0.0156447	0.0511752	0.00524566
CHMP5	9	0.0529764	0.0248044	0.0811484	0.00524566
KIF18B	17	0.192133	0.0899195	0.294346	0.00525139
TMEM8B	9	-0.0530492	-0.081271	-0.0248274	0.00525139
SLC2A3	12	0.065899	0.0308397	0.100958	0.00525139
HIRIP3	16	-0.0550316	-0.0843229	-0.0257402	0.00527734
DOK3	5	0.0366615	0.0171428	0.0561803	0.00527924
EIF2AK2	2	0.0910025	0.0425556	0.139449	0.00527924
BAZ1A	14	0.0365399	0.017066	0.0560139	0.0053379
SGK1	6	-0.0665345	-0.101993	-0.0310757	0.0053379
KLF1	19	0.153689	0.0717501	0.235629	0.00535713
UBXN6	19	0.0989361	0.046173	0.151699	0.00537022
PARP14	3	0.0810449	0.0378029	0.124287	0.0053969
FADS2	11	0.226913	0.10575	0.348075	0.00544583
SMAD1	4	0.088557	0.0412622	0.135852	0.00545098
CUL1	7	0.0344151	0.016031	0.0527991	0.00545977
USP32	17	0.0402414	0.0187116	0.0617712	0.00557048
BICD1	12	-0.0557269	-0.0855507	-0.025903	0.00557988
TRAK2	2	0.0418743	0.0194629	0.0642856	0.00557988
TSPAN5	4	0.100858	0.0468355	0.154881	0.00563271
KLHL5	4	0.0481995	0.0223452	0.0740537	0.00573706
C18orf25	18	0.032284	0.0149499	0.0496182	0.00580062
CALR	19	0.0323665	0.0149872	0.0497458	0.00580062
CDC20	1	0.143432	0.066381	0.220483	0.00580704
FKBP1B	2	0.125235	0.0579547	0.192516	0.00580704
ATP1B2	17	0.212938	0.0985147	0.327361	0.00580704
TRIM58	1	0.150922	0.0698364	0.232008	0.00580704
WDFY3	4	0.0416572	0.0192717	0.0640427	0.00580704
TECPR2	14	0.0460759	0.021323	0.0708288	0.00580704
TAL1	1	0.0997344	0.046118	0.153351	0.00583034
GNAS	20	0.0551553	0.0254982	0.0848124	0.00583754
CDKL1	14	0.0952222	0.0439979	0.146446	0.00584581
MMP8	11	0.269502	0.124549	0.414456	0.00584581
ZNF274	19	-0.0333635	-0.0513105	-0.0154164	0.00584581
CKAP4	12	0.0609103	0.0281342	0.0936863	0.00586037
FURIN	15	0.0429404	0.0198189	0.066062	0.00590427
TSEN2	3	-0.0548458	-0.0843856	-0.025306	0.00591617
SRRD	22	0.0581269	0.0268121	0.0894417	0.00592693
KAT2B	3	0.0512794	0.0236435	0.0789153	0.00594743
REXO2	11	0.0468634	0.0215838	0.0721431	0.00601108
TMSB10	2	0.0252242	0.011615	0.0388335	0.00601108
JADE1	4	-0.0321012	-0.0494207	-0.0147818	0.00601108
SPR	2	-0.0884793	-0.136265	-0.0406935	0.00608574
NTAN1	16	0.0502379	0.0230975	0.0773783	0.0061008
HGF	7	0.0553264	0.0253973	0.0852556	0.00620312
IRAK3	12	0.0540888	0.0248244	0.0833533	0.00620718
TUBG1	17	0.0464391	0.0213053	0.0715728	0.00622024
FLOT1	6	0.0452902	0.0207768	0.0698036	0.00622024
AGPAT3	21	0.03433	0.0157347	0.0529253	0.00627523
CNPY3	6	-0.0318613	-0.0491347	-0.0145879	0.00634171
VDAC1	5	0.0215953	0.00988559	0.0333049	0.00634621
SLC25A44	1	0.0375435	0.0171821	0.0579049	0.00635375
RPS23	5	-0.0315659	-0.0486892	-0.0144426	0.00636305
ACSL1	4	0.0665492	0.0304335	0.102665	0.00638964
HDAC11	3	-0.0617646	-0.0953044	-0.0282249	0.00641347
ITPKB	1	-0.0291242	-0.0449366	-0.0133119	0.00641347
EMB	5	0.0403912	0.0184596	0.0623228	0.00641347
HK1	10	0.0316855	0.0144724	0.0488986	0.00643468
IRF2	4	0.0301074	0.0137506	0.0464641	0.00643468
CRTC1	19	-0.0417414	-0.0644297	-0.0190531	0.00645722
RPL22	1	-0.0293725	-0.0453367	-0.0134084	0.00645722
DPCD	10	0.101561	0.046333	0.156789	0.0064674
CDC34	19	0.0849803	0.0387713	0.131189	0.0064674
MPRIP	17	-0.0366758	-0.056618	-0.0167336	0.0064674
TOM1L2	17	-0.0282313	-0.0435871	-0.0128755	0.00647965
CREG1	1	0.0629739	0.0287012	0.0972467	0.00651956
WIPI1	17	0.0541221	0.0246555	0.0835887	0.00654363
MAP2K2	19	0.0290181	0.0132065	0.0448297	0.00659539
PTGFR	1	0.292586	0.133175	0.451997	0.00659539
PCGF5	10	0.0809919	0.0368292	0.125155	0.00664878
DBP	19	-0.0399232	-0.0617085	-0.018138	0.00670547
TSPAN17	5	0.0358466	0.0162714	0.0554218	0.00676234
ZBTB20	3	-0.132931	-0.205554	-0.0603088	0.00679126
RTN2	19	0.0563147	0.0255445	0.0870849	0.0067945
DYNLT1	6	0.0529144	0.0239973	0.0818316	0.00679953
ATF5	19	0.0476477	0.0216013	0.0736941	0.00681556
ANXA2	15	0.0345647	0.0156571	0.0534722	0.00686815
CDAN1	15	-0.0342854	-0.0530473	-0.0155235	0.00687206
TMEM189	20	0.0301004	0.0136322	0.0465686	0.00687206
ZFP36L2	2	-0.0291265	-0.045064	-0.0131891	0.00687206
NAIP	5	0.102991	0.0466034	0.159379	0.0069081
GALC	14	0.0355094	0.0160642	0.0549546	0.00691587
DRAP1	11	0.0387576	0.017525	0.0599903	0.00694314
KIAA0754	1	-0.264192	-0.408941	-0.119444	0.00694314
PPIB	15	0.0256857	0.0116109	0.0397605	0.00694496
SIAH1	16	-0.0375643	-0.0581719	-0.0169568	0.00701206
MARCH9	12	-0.0360425	-0.0558153	-0.0162696	0.00701206
LACTB	15	0.0467509	0.0211043	0.0723974	0.00701206
GBP3	1	0.0950735	0.0429189	0.147228	0.00701206
GBGT1	9	0.0535791	0.0241795	0.0829787	0.00702129
CAP1	1	0.0283146	0.0127645	0.0438646	0.0070921
NFIL3	9	0.0505684	0.0227872	0.0783496	0.00711461
DNASE1L3	3	-0.137271	-0.212726	-0.061816	0.00715594
SPATS2L	2	0.102836	0.0462916	0.159381	0.00717525
CCNB2	15	0.138852	0.0623855	0.215318	0.00729574
SRGAP3	3	-0.0884871	-0.137224	-0.0397498	0.00729574
B3GNT5	3	0.0632926	0.0284406	0.0981447	0.00729574
KPNB1	17	0.0267481	0.0120157	0.0414804	0.00729574
EBF1	5	-0.129066	-0.2002	-0.0579324	0.00734808
PKM	15	0.0264975	0.0118759	0.041119	0.00745577
TRIM38	6	0.0422026	0.0189118	0.0654934	0.00745756
OPTN	10	0.0737674	0.0330513	0.114483	0.00745951
PAQR9	3	0.263377	0.117973	0.408782	0.00747127
BTN3A1	6	0.05201	0.0232901	0.0807299	0.0074821
PPP2R5B	11	0.0530977	0.0237726	0.0824227	0.00748667
DPYD	1	0.0392256	0.0175541	0.0608972	0.00751154
FRMD4A	10	0.130823	0.0585137	0.203133	0.00754438
SRPK2	7	-0.0287574	-0.0446659	-0.012849	0.00761763
ZNF319	16	0.0398642	0.0178037	0.0619247	0.00764229
ZNF324B	19	-0.0607033	-0.0943003	-0.0271063	0.00764437
MARCO	2	0.168493	0.0751871	0.2618	0.00767798
SETX	9	-0.0209814	-0.0326002	-0.00936256	0.00767798
SMCO4	11	0.0588739	0.0262677	0.09148	0.00767835
SPATA13	13	0.0335287	0.0149555	0.0521019	0.00768905
FGR	1	0.032235	0.0143729	0.050097	0.00770936
ACP1	2	0.032305	0.0144018	0.0502081	0.0077113
AKAP11	13	-0.040651	-0.0631946	-0.0181073	0.00776893
C1orf228	1	0.0606022	0.026955	0.0942495	0.00786613
ATP5E	20	0.0555966	0.0247309	0.0864624	0.00786613
RRAGA	9	0.0215132	0.00956458	0.0334619	0.00789107
ANKRD32	5	0.0463896	0.02062	0.0721592	0.00789742
SPIB	19	-0.0903651	-0.140571	-0.0401595	0.00790142
THOC7	3	0.0423723	0.018817	0.0659276	0.00795104
NEDD4L	18	0.0928852	0.0411883	0.144582	0.00806258
POLDIP2	17	0.0193075	0.00854845	0.0300666	0.0081799
SNAPIN	1	0.0235788	0.0104342	0.0367234	0.00820066
PTP4A2	1	0.023486	0.0103936	0.0365783	0.00820066
BUB1	2	0.114547	0.0506062	0.178488	0.00832899
KIAA0040	1	0.0362942	0.0160256	0.0565627	0.00836468
ITLN1	1	0.172102	0.0759805	0.268223	0.00836523
UBE2N	12	0.0271953	0.0119987	0.0423919	0.00840797
SCO2	22	0.0850629	0.0375095	0.132616	0.00844351
C17orf67	17	-0.0732032	-0.114143	-0.0322632	0.00846428
FLT3	13	-0.111208	-0.173396	-0.0490194	0.00846428
OPA1	3	0.0244401	0.0107675	0.0381128	0.00848539
ISCA1	9	0.0528425	0.0232736	0.0824114	0.00849966
DNAJB5	9	-0.102108	-0.159271	-0.044945	0.00851876
LAMTOR5	1	0.0407491	0.017936	0.0635622	0.00851876
HP1BP3	1	-0.0224716	-0.0350497	-0.00989356	0.00851876
CCR2	3	0.0438358	0.0192823	0.0683892	0.00856192
FCER1G	1	0.0597202	0.0262486	0.0931917	0.00860724
BLVRB	19	0.095788	0.0421026	0.149473	0.00860724
PATZ1	22	-0.0266699	-0.0416236	-0.0117162	0.00863918
IL15RA	10	0.0538746	0.0236638	0.0840854	0.00864054
TBCEL	11	0.0450074	0.0197621	0.0702527	0.00865897
SH3D19	4	-0.215109	-0.335872	-0.0943448	0.00873338
FANCI	15	0.0501907	0.0220151	0.0783663	0.00873338
RAB32	6	0.042713	0.0186975	0.0667285	0.00889053
LCN2	9	0.19361	0.0847046	0.302516	0.00892827
SAFB	19	-0.0313473	-0.0489842	-0.0137104	0.00894236
PYGL	14	0.0528138	0.0230754	0.0825522	0.0090219
WSB2	12	0.0459952	0.0200793	0.071911	0.00908499
NUP37	12	0.0310981	0.0135652	0.0486309	0.00914328
FBXL5	4	0.0418285	0.0182234	0.0654335	0.00924211
CAPZA1	1	0.0346128	0.0150684	0.0541572	0.00929782
BLVRA	7	0.0476505	0.0207357	0.0745653	0.00932295
ABCG2	4	0.188189	0.0818253	0.294553	0.00938549
LGALS9	17	0.0631078	0.027428	0.0987876	0.00941109
OTUD3	1	-0.0545601	-0.0854164	-0.0237037	0.00942852
UROS	10	0.0348485	0.0151364	0.0545607	0.00942852
TSTD1	1	-0.0404643	-0.0633517	-0.0175768	0.00942852
NFATC3	16	-0.0288217	-0.0451262	-0.0125173	0.00942852
ELMO2	20	0.0283248	0.012295	0.0443546	0.00946403
LYPD3	19	-0.0975005	-0.152696	-0.0423055	0.0094858
MYBPH	1	-0.19969	-0.312755	-0.0866261	0.0094858
ACAA1	3	0.0269001	0.011669	0.0421312	0.0094858
TTC26	7	0.110579	0.0479536	0.173205	0.0095011
ITGAM	16	0.0353785	0.0153357	0.0554213	0.00952701
FIZ1	19	-0.0318267	-0.049866	-0.0137873	0.00957259
TMC5	16	0.174031	0.0753791	0.272683	0.00957367
CD207	2	-0.259735	-0.407046	-0.112423	0.00962437
VIPR1	3	-0.0604207	-0.0947042	-0.0261373	0.00966514
IL34	16	0.183154	0.0791917	0.287117	0.00966932
ERMAP	1	0.0419053	0.0181137	0.0656969	0.00966932
ACTB	7	0.0267984	0.0115829	0.0420138	0.00966932
TUBA1B	12	0.026277	0.0113582	0.0411959	0.00966932
CDC42EP3	2	0.0431357	0.018642	0.0676294	0.00966932
C1orf43	1	0.0185546	0.00801735	0.0290919	0.00966932
ACSL5	10	0.0295688	0.0127768	0.0463609	0.00966932
GUCD1	22	0.0337249	0.0145729	0.052877	0.00966932
SLAMF7	1	0.0726392	0.0313752	0.113903	0.00969141
LY96	8	0.0814739	0.0351832	0.127765	0.00969989
WDFY4	10	-0.0582601	-0.0913779	-0.0251422	0.00974786
ACHE	7	0.225007	0.0970654	0.352949	0.00977022
CD300LB	17	-0.0487469	-0.0764733	-0.0210204	0.00978205
APOL2	22	0.0525811	0.0226749	0.0824872	0.00978205
EP400	12	-0.0329093	-0.0516308	-0.0141877	0.00979059
ANXA1	9	0.0447427	0.0192851	0.0702002	0.00979818
CNPPD1	2	0.0436489	0.018788	0.0685098	0.00991248
DHX16	6	-0.0239933	-0.0376804	-0.0103062	0.0100831
CLEC2B	12	0.0698123	0.0299868	0.109638	0.0100831
MBD2	18	0.0282697	0.0121378	0.0444016	0.0101065
GADD45B	19	0.043548	0.0186956	0.0684004	0.0101065
PDCD10	3	0.0329315	0.0141296	0.0517334	0.0101488
MT1F	16	0.065994	0.0283014	0.103687	0.0101826
LRRC47	1	-0.018546	-0.0291493	-0.00794265	0.0102983
IMPDH2	3	-0.0277462	-0.0436243	-0.0118682	0.0104033
THRA	17	-0.0418158	-0.0657511	-0.0178806	0.0104208
CYLD	16	0.0227695	0.00972995	0.0358091	0.0104705
PIP4K2A	10	0.0401002	0.0171264	0.0630739	0.0105096
AURKA	20	0.0686296	0.0292572	0.108002	0.010675
ATF3	1	0.111577	0.0475507	0.175604	0.0106927
HBD	11	0.248182	0.105687	0.390677	0.0107398
MARCH8	10	0.0758496	0.0323003	0.119399	0.0107398
SCARF1	17	0.101811	0.0433458	0.160275	0.0107484
PLEK2	14	0.136511	0.0580294	0.214993	0.0108873
SERPINA1	14	0.0453798	0.0192824	0.0714771	0.0109115
OSBP2	22	0.130643	0.0555058	0.20578	0.0109115
RHAG	6	0.183108	0.0777452	0.288471	0.0109628
C21orf119	21	0.085119	0.0361057	0.134132	0.0110444
ARHGEF7	13	-0.0202353	-0.0318915	-0.00857917	0.0110796
PTPN2	18	0.026929	0.0114122	0.0424458	0.0111087
TRAF3IP1	2	-0.0546741	-0.0862119	-0.0231363	0.0112411
ZNF263	16	-0.021849	-0.0344546	-0.00924339	0.0112531
FDFT1	8	0.033379	0.0141189	0.0526391	0.011256
ZNF707	8	-0.0445073	-0.0702018	-0.0188128	0.0113081
ATP6V1C1	8	0.0361416	0.0152752	0.0570079	0.0113081
TPX2	20	0.102905	0.0434803	0.16233	0.0113232
NCAPG	4	0.124818	0.052675	0.196962	0.011432
STX11	6	0.057364	0.0241979	0.0905301	0.0114618
FAIM3	1	-0.0515517	-0.0813646	-0.0217388	0.0114814
POU6F1	12	-0.0558363	-0.0881349	-0.0235377	0.0115014
E2F8	11	0.190795	0.0804069	0.301183	0.0115154
RAD23A	19	0.0355155	0.0149587	0.0560723	0.0115598
CBFA2T2	20	-0.0286693	-0.045266	-0.0120725	0.0115677
PLAU	10	0.112667	0.0474323	0.177902	0.0115778
HTRA1	10	0.152398	0.0641386	0.240657	0.0115815
H2AFJ	12	0.0403471	0.0169782	0.0637159	0.0115815
GYPC	2	0.0963092	0.0405349	0.152084	0.0115815
CTSL	9	0.0926001	0.0389359	0.146264	0.0116331
IRF7	11	0.0786155	0.0330591	0.124172	0.0116331
DECR1	8	0.0323775	0.0135985	0.0511565	0.0117345
SLC37A3	7	0.0558182	0.0234204	0.088216	0.0117952
RHOG	11	0.0277249	0.0116327	0.0438172	0.0117952
TSPYL1	6	-0.023692	-0.0374423	-0.00994168	0.0117952
C9orf72	9	0.0513328	0.0215251	0.0811405	0.011842
IFIT3	10	0.146312	0.0613133	0.231312	0.0118933
NXPH4	12	-0.200224	-0.316644	-0.0838031	0.0119903
BRI3BP	12	-0.0333024	-0.0526653	-0.0139395	0.0119903
FCGBP	19	-0.129422	-0.204722	-0.0541217	0.012052
PLXNC1	12	0.0361964	0.015137	0.0572559	0.012052
AC011484.1	19	0.257721	0.107638	0.407805	0.0121424
RPL11	1	-0.0283533	-0.0448651	-0.0118416	0.0121424
TPRG1L	1	-0.0255008	-0.0403507	-0.0106508	0.0121424
AKT3	1	-0.0410263	-0.0649277	-0.0171249	0.0121852
ZNF254	19	0.0557083	0.0232228	0.0881938	0.0123083
LRRK2	12	0.0410645	0.0171077	0.0650214	0.0123589
PTGR1	9	0.217364	0.0904987	0.34423	0.0123948
ALDH6A1	14	-0.0364309	-0.0576929	-0.0151688	0.0123948
VCPIP1	8	0.0322964	0.0134237	0.0511691	0.0125465
HERPUD2	7	0.0224167	0.00931712	0.0355164	0.0125465
SDC4	20	0.0747525	0.0310636	0.118441	0.012552
PIP5K1B	9	0.0648104	0.0269248	0.102696	0.0125661
FERMT3	11	0.0326456	0.0135546	0.0517367	0.0125964
PRKAG1	12	0.0217381	0.00902583	0.0344504	0.0125964
SHARPIN	8	0.0623852	0.0258928	0.0988775	0.0126212
NRN1	6	0.202445	0.0838781	0.321011	0.0127889
IFI44	1	0.147263	0.0610081	0.233518	0.0127889
UBE2F	2	0.0536449	0.0222117	0.0850782	0.0128029
ENY2	8	0.0288239	0.0119355	0.0457123	0.0128029
EDEM2	20	0.0242621	0.0100475	0.0384767	0.0128029
CCDC153	11	-0.074516	-0.118187	-0.0308453	0.0128157
BLK	8	-0.0936025	-0.148466	-0.0387391	0.0128198
ABCC5	3	-0.0560851	-0.0889804	-0.0231897	0.0129072
ERGIC2	12	0.035632	0.0147198	0.0565442	0.0129861
HEBP1	12	0.0459261	0.01897	0.0728823	0.0129861
PFDN1	5	0.0231539	0.00956118	0.0367466	0.0130005
BOLA1	1	-0.0363728	-0.0577416	-0.0150041	0.013093
PRPF6	20	-0.0254085	-0.0403367	-0.0104803	0.013093
RAD23B	9	0.0245519	0.0101254	0.0389785	0.0130949
VCAN	5	0.0483995	0.0199443	0.0768547	0.0131663
BBC3	19	-0.0545367	-0.0866061	-0.0224674	0.0131793
ARHGEF12	11	0.0707895	0.0291354	0.112444	0.0132671
NOL10	2	0.0267084	0.0109848	0.042432	0.0133023
SPATA2	20	-0.0228816	-0.0363514	-0.00941185	0.0133023
FCRLA	1	-0.109116	-0.173355	-0.0448761	0.0133023
TMEM180	10	0.0529607	0.0217657	0.0841557	0.0133644
ZNF529	19	-0.0389852	-0.0619561	-0.0160143	0.0133866
TAP2	6	0.0535121	0.021982	0.0850422	0.0133866
TMCC1	3	-0.0408162	-0.0648692	-0.0167632	0.0133926
ZKSCAN4	6	-0.0357684	-0.0568636	-0.0146733	0.0135024
FOXN2	2	0.0367696	0.0150498	0.0584895	0.0137215
BIRC2	11	0.0360783	0.0147689	0.0573876	0.0137215
MVP	16	0.029614	0.012119	0.0471089	0.0137236
NPRL3	16	0.0989149	0.0404648	0.157365	0.0137477
C22orf46	22	-0.0679105	-0.108054	-0.0277674	0.0137872
STX12	1	0.0276289	0.0112928	0.0439651	0.0138132
ACTR3	2	0.0228637	0.00934318	0.0363843	0.01382
ZCRB1	12	0.0326195	0.0133185	0.0519205	0.0138774
TBC1D9	4	-0.0550377	-0.0876088	-0.0224666	0.0138774
LTF	3	0.242063	0.0988497	0.385277	0.0138774
COLGALT1	19	0.0230669	0.00941641	0.0367174	0.0138774
CCNDBP1	15	0.034675	0.01414	0.05521	0.0139758
YIPF1	1	0.0386849	0.0157719	0.0615979	0.013983
DDX27	20	-0.0297233	-0.0473376	-0.012109	0.0140296
ANXA5	4	0.039119	0.0159393	0.0622987	0.0140296
RGS10	10	0.0594202	0.0242053	0.094635	0.0140296
FAM120AOS	9	0.0245573	0.00999859	0.0391159	0.0140699
NFATC1	18	-0.0368916	-0.0587697	-0.0150136	0.0141064
ANAPC15	11	0.0276596	0.0112539	0.0440653	0.0141161
GINS2	16	0.122348	0.0496982	0.194999	0.0142824
MAP7	6	-0.0996175	-0.158775	-0.0404601	0.0142824
ASPH	8	0.0533359	0.0216465	0.0850253	0.0143182
RPL18	19	-0.025641	-0.0408744	-0.0104076	0.0143182
JAZF1	7	0.0605092	0.0245641	0.0964544	0.0143182
PTPRF	1	0.117382	0.0475918	0.187173	0.0144162
MOAP1	14	-0.0219451	-0.0349976	-0.00889263	0.014462
NFU1	2	0.0311792	0.0126299	0.0497286	0.0144874
PPM1H	12	-0.0617718	-0.0985291	-0.0250145	0.0145055
MKI67	10	0.1087	0.0439804	0.173419	0.0145868
NLRP1	17	-0.0332246	-0.0530108	-0.0134384	0.0146077
LRRC48	17	-0.266847	-0.425867	-0.107827	0.0146702
FAM160B1	10	0.0390646	0.0157895	0.0623397	0.0146702
RABGAP1L	1	-0.0367223	-0.0586047	-0.0148399	0.0146702
YARS	1	0.0259902	0.0104997	0.0414807	0.0146798
BOD1	5	-0.0323157	-0.0515808	-0.0130505	0.0147035
NFKB1	4	0.0287322	0.0116012	0.0458632	0.0147088
KIAA0355	19	-0.0415252	-0.0662901	-0.0167604	0.014735
ALDH1A1	9	-0.0680978	-0.108731	-0.027465	0.0148044
MFF	2	0.0241469	0.00973485	0.038559	0.0148351
MED12L	3	0.102978	0.0414912	0.164465	0.0148701
EIF1B	3	0.0501812	0.0202209	0.0801414	0.0148701
RYK	3	-0.024702	-0.039453	-0.00995106	0.0148736
CEBPE	14	0.0884713	0.0355961	0.141347	0.014983
TMC8	17	-0.0343796	-0.0549262	-0.013833	0.014983
GIMAP4	7	0.0333137	0.0133933	0.0532341	0.0150553
KIT	4	-0.0900155	-0.143851	-0.0361804	0.015068
XRCC4	5	0.0425178	0.0170819	0.0679537	0.0151019
C7orf73	7	0.0618863	0.0248597	0.0989129	0.0151028
SFRP2	4	0.176018	0.0706827	0.281352	0.0151246
BAG6	6	0.0387888	0.0155642	0.0620133	0.0151979
RPS3	11	-0.0251054	-0.0401471	-0.0100637	0.0152928
BMP2K	4	0.0371563	0.0148927	0.0594199	0.0152928
KRT1	12	0.232197	0.0930004	0.371394	0.0153436
POP4	19	0.0220702	0.00883962	0.0353008	0.0153436
CD53	1	0.0267938	0.010729	0.0428586	0.0153545
TCEB2	16	0.0450635	0.0180382	0.0720889	0.01538
NABP1	2	0.0455413	0.0182199	0.0728626	0.015424
ZFP2	5	-0.139373	-0.223073	-0.0556734	0.0155796
SNX17	2	0.0155896	0.00622692	0.0249522	0.0155796
PANK4	1	-0.0264844	-0.0424037	-0.010565	0.0157136
GNPTG	16	-0.0221959	-0.0355433	-0.00884844	0.0157745
FAM174A	5	-0.0605591	-0.0969982	-0.02412	0.015864
POLD3	11	0.0274961	0.01095	0.0440422	0.015864
PKMYT1	16	0.11845	0.0471592	0.189741	0.0158769
RAB6A	11	0.0219846	0.00874632	0.0352228	0.0159483
ELANE	19	0.232016	0.0922868	0.371746	0.0159548
PTPN6	12	0.0224897	0.00893824	0.0360412	0.0160343
ZC3H12A	1	0.0328761	0.0130609	0.0526912	0.016065
AK4	1	0.135269	0.0536939	0.216844	0.0161484
PICK1	22	-0.039094	-0.0626799	-0.0155081	0.0161981
YIF1B	19	0.0317411	0.0125891	0.0508932	0.0161981
FAM193A	4	-0.0257418	-0.0412743	-0.0102093	0.0161981
ARL4A	7	0.0589598	0.0233612	0.0945584	0.016279
ITPRIP	10	0.026734	0.0105934	0.0428745	0.016279
HSP90B1	12	0.0314578	0.0124578	0.0504577	0.0163237
EXD2	14	-0.0388608	-0.0623402	-0.0153814	0.01637
SNAPC4	9	-0.0378875	-0.0607937	-0.0149813	0.0164717
MAZ	16	-0.0203934	-0.0327241	-0.00806267	0.0164721
FBL	19	-0.0256718	-0.041203	-0.0101407	0.0165601
SRBD1	2	0.0411328	0.0162443	0.0660212	0.016567
BMS1	10	-0.0328762	-0.0527705	-0.012982	0.016567
USP12	13	0.0508107	0.0200464	0.0815751	0.0166551
C1QB	1	0.206781	0.0815595	0.332002	0.0166606
GLTSCR2	19	-0.042797	-0.0687149	-0.016879	0.0166606
OSBPL10	3	-0.118375	-0.19009	-0.0466603	0.0166794
SELL	1	0.0490445	0.0193328	0.0787563	0.0166794
GMEB2	20	-0.0246364	-0.0395619	-0.00971082	0.0166794
MRPL44	2	0.0305085	0.0120233	0.0489938	0.0166834
APOBEC3A	22	0.0615849	0.0242655	0.0989043	0.0166903
SDC2	8	-0.146873	-0.235899	-0.0578478	0.0167203
PUS3	11	0.0333841	0.0131437	0.0536246	0.01674
UBE2D3	4	0.0362137	0.0142568	0.0581707	0.01674
YWHAE	17	0.0205064	0.00806741	0.0329454	0.0168072
NR1D2	3	-0.0365255	-0.0586963	-0.0143546	0.0169149
CPAMD8	19	-0.0862158	-0.138555	-0.0338768	0.0169201
NCSTN	1	0.0267407	0.0105047	0.0429768	0.0169323
IFIT5	10	0.0790681	0.0310551	0.127081	0.0169364
HIATL1	9	0.0475252	0.0186585	0.0763918	0.0169685
ZNF835	19	-0.141155	-0.22693	-0.0553791	0.0170359
RARRES3	11	0.0395498	0.0155027	0.063597	0.0171275
GPX3	5	-0.131612	-0.211643	-0.0515806	0.0171298
CCDC61	19	-0.0333915	-0.0537009	-0.0130821	0.0171542
COTL1	16	0.0269478	0.0105471	0.0433484	0.0172223
PSMG2	18	0.0255233	0.00999023	0.0410564	0.0172223
C1RL	12	0.0328475	0.0128565	0.0528384	0.0172223
KIFAP3	1	0.0317114	0.0124058	0.0510171	0.0172612
RHOT1	17	0.0311289	0.0121709	0.0500869	0.0172787
SULT1B1	4	0.0512093	0.020024	0.0823946	0.0172787
ARL8A	1	0.0237082	0.00927141	0.038145	0.0172787
BLOC1S6	15	0.0280605	0.0109637	0.0451573	0.0173453
ERP44	9	0.0280883	0.0109657	0.0452108	0.0174267
CCBL1	9	-0.0365302	-0.0588288	-0.0142316	0.0176667
ASH2L	8	0.0205089	0.00798234	0.0330355	0.0177671
THUMPD3	3	0.0282253	0.0109829	0.0454676	0.0177802
COPB2	3	0.0195246	0.00758367	0.0314654	0.0179859
PRCP	11	0.0309093	0.0120008	0.0498179	0.0180191
TMEM260	14	0.0346278	0.0134319	0.0558237	0.0181076
RBMS1	2	0.0285729	0.0110809	0.0460649	0.0181076
FIS1	7	0.0436976	0.0169466	0.0704485	0.0181076
WNT10A	2	-0.0988575	-0.159424	-0.0382905	0.0182453
DST	6	-0.0645207	-0.10407	-0.0249708	0.0183277
CDK1	10	0.130458	0.0504347	0.210481	0.0184152
CTIF	18	0.0395175	0.0152768	0.0637582	0.0184152
GPX1	3	0.073833	0.0285468	0.119119	0.0184152
BHLHE41	12	-0.124075	-0.200209	-0.0479401	0.0184625
CAPZB	1	0.0204545	0.00789628	0.0330127	0.0185553
SLC35B1	17	0.0261031	0.0100722	0.042134	0.0185954
PTPRK	6	-0.120145	-0.193942	-0.0463489	0.018606
MS4A1	11	-0.0928491	-0.149886	-0.0358118	0.0186118
USP19	3	-0.0172431	-0.0278379	-0.00664843	0.0186359
DAAM2	6	-0.209053	-0.337542	-0.0805644	0.0186805
RNASE2	14	0.109679	0.0422447	0.177113	0.0187311
CUX2	12	-0.135558	-0.218918	-0.0521973	0.0187487
UGDH	4	-0.0436004	-0.0704147	-0.0167862	0.0187487
DACH1	13	0.071014	0.0273342	0.114694	0.018759
TSPO	22	0.0569358	0.0219089	0.0919627	0.0187779
AZI1	17	-0.0607	-0.0980519	-0.023348	0.01881
FAM153A	5	-0.144559	-0.233535	-0.0555831	0.0188386
GLUL	1	0.0412491	0.0158581	0.0666402	0.0188386
RGS3	9	0.0419	0.0160957	0.0677043	0.0189014
MAP4K2	11	-0.0250688	-0.0405076	-0.00963005	0.0189014
CYTH4	22	0.0292437	0.0112175	0.0472699	0.0190681
DPEP3	16	-0.0803235	-0.129848	-0.0307994	0.0190977
PPARD	6	-0.0350323	-0.0566371	-0.0134276	0.0191294
TANK	2	0.0285785	0.0109467	0.0462103	0.0191945
RANBP9	6	0.0235056	0.0089998	0.0380115	0.0192135
NARF	17	0.0375295	0.0143689	0.0606901	0.0192135
LOXL1	15	0.0979744	0.0375	0.158449	0.0192149
USP22	17	-0.0208424	-0.0337065	-0.00797833	0.0192149
LARP7	4	0.0279321	0.0106877	0.0451765	0.0192306
TLR1	4	0.0398297	0.0152386	0.0644207	0.0192306
CMTR1	6	0.0401444	0.0153319	0.0649569	0.0194389
POLK	5	0.0331263	0.0126437	0.0536089	0.0194996
KRT10	17	-0.0350347	-0.0567037	-0.0133658	0.0195417
TMEM66	8	-0.0201397	-0.0326155	-0.0076639	0.0198512
ZNF48	16	-0.0382327	-0.0619246	-0.0145409	0.0198848
DENND5A	11	0.0275064	0.0104616	0.0445512	0.0198848
LHPP	10	0.0466027	0.0177156	0.0754898	0.01989
SFI1	22	-0.0384374	-0.0622605	-0.0146144	0.01989
AKR1B1	7	-0.0217267	-0.0351931	-0.00826028	0.01989
GPR141	7	0.0580737	0.0220696	0.0940778	0.0199098
AURKB	17	0.0942882	0.0358058	0.152771	0.0199859
NDUFA4	7	0.0239025	0.00907462	0.0387305	0.0200003
KIAA1045	9	-0.143052	-0.231812	-0.0542915	0.0200247
TCTN1	12	-0.0658182	-0.106666	-0.0249701	0.0200478
EPHX2	8	-0.0846667	-0.137216	-0.0321178	0.0200478
GDI2	10	0.02488	0.0094106	0.0403494	0.0204109
SCARB1	12	-0.0506922	-0.0822149	-0.0191695	0.0204205
ROGDI	16	0.0533031	0.02015	0.0864563	0.0204458
OAZ1	19	0.0480709	0.0181624	0.0779794	0.0204828
IFITM3	11	0.174982	0.0661095	0.283854	0.0204828
IRF8	16	-0.0465524	-0.0755302	-0.0175746	0.0205627
CHMP3	2	0.0249501	0.00940311	0.0404971	0.0207699
ZNF714	19	-0.0849977	-0.137987	-0.0320087	0.0208537
BCAM	19	0.217895	0.0819338	0.353855	0.0209914
HN1	17	0.0356643	0.0134106	0.0579179	0.0209914
KCMF1	2	0.0228158	0.00858044	0.0370511	0.0209914
MCOLN1	19	0.0470675	0.0176894	0.0764457	0.0210204
FCGR2A	1	0.0463078	0.017406	0.0752096	0.0210204
TFAP4	16	-0.0398859	-0.0647878	-0.014984	0.0210562
GTF3C6	6	0.0313338	0.0117668	0.0509009	0.0210872
GNG7	19	-0.0609016	-0.0989401	-0.0228631	0.0211094
R3HDM4	19	0.0530767	0.0198817	0.0862716	0.021364
CHERP	19	-0.0271641	-0.044152	-0.0101762	0.021364
ADAMTS5	21	-0.122636	-0.199344	-0.0459276	0.0213657
TPST1	7	-0.122906	-0.199794	-0.0460173	0.0213657
HHEX	10	0.0414024	0.0155028	0.067302	0.0213657
SHF	15	-0.0923014	-0.150064	-0.0345389	0.0214223
SPEN	1	-0.0383054	-0.0622848	-0.014326	0.0214752
FAM129A	1	0.0417199	0.0155923	0.0678474	0.0215467
LRPAP1	4	0.0285812	0.0106771	0.0464852	0.0215869
ACACB	12	-0.0495474	-0.0805951	-0.0184996	0.0216385
DHX38	16	-0.0242366	-0.0394303	-0.0090429	0.0216928
NFE2L2	2	0.0248523	0.00927291	0.0404317	0.0216928
HLA-E	6	0.0237021	0.00883827	0.0385659	0.0217519
LRRN1	3	0.0939469	0.0350251	0.152869	0.0217573
S100A11	1	0.0417867	0.0155491	0.0680243	0.021996
TBC1D2B	15	0.0272951	0.0101511	0.0444391	0.0220499
FAM83A	8	0.308506	0.114657	0.502356	0.0221214
C11orf82	11	0.0603336	0.0224029	0.0982642	0.0222203
BLOC1S1	12	0.0409596	0.015207	0.0667122	0.0222203
DRD4	11	-0.158884	-0.258796	-0.0589721	0.022238
NSMF	9	-0.0450682	-0.0734232	-0.0167132	0.0223154
LYSMD2	15	0.0448986	0.0166519	0.0731453	0.0223154
FLJ27365	22	-0.0725529	-0.118224	-0.0268816	0.0224167
CHCHD6	3	-0.0531866	-0.0866824	-0.0196909	0.0225022
FBRSL1	12	-0.037547	-0.0611965	-0.0138975	0.0225137
SRRM2	16	-0.0309564	-0.0504599	-0.0114528	0.0225554
KCNK10	14	-0.200467	-0.326787	-0.0741463	0.0225588
LIPA	10	0.0521154	0.0192746	0.0849562	0.0225588
DDO	6	0.133803	0.0494298	0.218175	0.0226948
MINOS1	1	-0.0429476	-0.0700361	-0.0158592	0.0227317
EIF1AD	11	-0.0196554	-0.032059	-0.00725188	0.0228293
ALAS1	3	0.0273344	0.0100717	0.044597	0.0229904
EMC3	3	0.0660801	0.0243401	0.10782	0.023015
FKBP15	9	0.0263975	0.00972181	0.0430731	0.023015
HSP90AB1	6	-0.0248343	-0.0405254	-0.00914315	0.0230386
UCP2	11	0.0359666	0.0132355	0.0586976	0.0230699
TOR1A	9	0.0243548	0.00896186	0.0397478	0.0230699
SPTA1	1	0.107025	0.0393721	0.174677	0.0230832
SHCBP1	16	0.0927281	0.0340982	0.151358	0.0231117
DNAJC4	11	0.0268829	0.00988459	0.0438812	0.0231117
ALOX15B	17	-0.160143	-0.26144	-0.0588463	0.0231136
SELM	22	-0.0553863	-0.0904234	-0.0203492	0.0231136
MAD2L2	1	0.0248366	0.00912545	0.0405478	0.0231136
ANKRD13A	12	0.0254069	0.00934005	0.0414737	0.0231136
C19orf38	19	0.0355722	0.0130695	0.0580749	0.0231136
APMAP	20	0.0431092	0.0158353	0.070383	0.0231205
CBX3	7	0.0253802	0.00931071	0.0414497	0.023281
CA11	19	-0.0446993	-0.073016	-0.0163827	0.0233663
LETM2	8	-0.0641338	-0.104763	-0.0235051	0.0233663
RIPK3	14	0.0282839	0.0103639	0.0462039	0.0233663
MTPN	7	0.0285457	0.0104591	0.0466323	0.0233663
DEDD	1	0.0192678	0.0070521	0.0314836	0.023495
ROPN1L	5	0.0593628	0.0216711	0.0970545	0.0237983
BCL11A	2	-0.0634075	-0.103669	-0.0231463	0.0237983
CELF1	11	-0.0246509	-0.0403028	-0.00899899	0.0237983
PDIA3	15	0.0236688	0.00863389	0.0387038	0.023877
MRAS	3	0.0623919	0.0227473	0.102037	0.0239234
HERC5	4	0.13519	0.0492828	0.221096	0.0239234
ATOH8	2	-0.250714	-0.410154	-0.0912735	0.0239618
N4BP3	5	-0.0944587	-0.154529	-0.0343889	0.0239618
TIMM23	10	0.034264	0.0124776	0.0560504	0.0239618
FRMD4B	3	0.0443062	0.0161324	0.07248	0.0239618
CBR1	21	0.0368983	0.0134381	0.0603585	0.0239618
FAM8A1	6	0.0468288	0.0170568	0.0766007	0.0239618
MAP3K7CL	21	-0.0914273	-0.149567	-0.0332875	0.0239618
COBLL1	2	-0.100405	-0.164272	-0.0365382	0.0239971
PTK2B	8	0.0192275	0.00699545	0.0314595	0.0240066
RDH13	19	-0.0641996	-0.105064	-0.0233351	0.0241191
PAX8	2	-0.352653	-0.577174	-0.128132	0.0241521
FAM129C	19	-0.0970886	-0.15891	-0.0352672	0.0241648
ZDHHC11B	5	-0.172644	-0.282619	-0.0626688	0.0242356
FLNB	3	-0.0501192	-0.0820503	-0.0181881	0.0242356
MIIP	1	0.0354676	0.0128712	0.058064	0.0242356
SLC1A5	19	0.0454191	0.0164775	0.0743607	0.0242561
ZFP82	19	-0.0481824	-0.0788954	-0.0174695	0.0242764
BABAM1	19	0.0399037	0.0144684	0.065339	0.0242764
BTN2A1	6	0.0293078	0.0106274	0.0479882	0.0242764
PLEKHO2	15	0.0280451	0.0101627	0.0459274	0.0243314
CD9	12	0.0954737	0.0345838	0.156364	0.0243323
PHF20	20	-0.0222298	-0.0364065	-0.00805297	0.0243323
NMI	2	0.0538973	0.0195217	0.0882729	0.0243323
RALGAPA1	14	-0.0418052	-0.0684754	-0.0151351	0.0243739
CCR1	3	0.0671685	0.0243091	0.110028	0.0244018
RFXANK	19	0.0236231	0.00854571	0.0387005	0.0244421
AKT1	14	-0.0216777	-0.0355188	-0.00783672	0.0245146
HCFC1R1	16	0.0277727	0.0100227	0.0455226	0.0247372
INSL3	19	0.0867177	0.0312443	0.142191	0.0249446
CASS4	20	-0.0436293	-0.0715471	-0.0157114	0.0249965
C16orf54	16	-0.0268001	-0.0439543	-0.00964594	0.0250491
TRIM25	17	0.0369084	0.0132801	0.0605367	0.0250707
B2M	15	0.032665	0.0117459	0.0535841	0.025136
APBB1	11	-0.047059	-0.0772011	-0.016917	0.025136
LAP3	4	0.0832332	0.0299206	0.136546	0.025136
PATL1	11	0.0244935	0.00879941	0.0401876	0.0252025
PLEKHH3	17	0.119323	0.042846	0.195801	0.0252519
XPNPEP1	10	0.0274797	0.00986311	0.0450963	0.0252899
ABHD5	3	-0.0416747	-0.0684074	-0.014942	0.02542
MFSD11	17	0.027573	0.00987818	0.0452678	0.0255109
GLS2	12	-0.0807496	-0.132588	-0.0289116	0.0255748
SLC2A1	1	0.0447316	0.0160072	0.0734559	0.025628
OTUD1	10	-0.0368281	-0.0604813	-0.0131748	0.0256286
ZFYVE27	10	-0.0193036	-0.0317014	-0.00690576	0.0256286
ICAM3	19	-0.0297233	-0.0488168	-0.0106298	0.0256519
COPS4	4	0.0204646	0.00731639	0.0336128	0.0256738
C19orf12	19	0.0324001	0.0115671	0.0532332	0.0258318
WLS	1	-0.092237	-0.151542	-0.0329321	0.0258318
ASF1B	19	-0.0536392	-0.0881383	-0.0191401	0.0258809
KDM4B	19	-0.0288922	-0.0474805	-0.0103038	0.0259389
PMEPA1	20	-0.0922507	-0.151627	-0.0328742	0.0260268
STAT5B	17	0.0250009	0.00890502	0.0410967	0.0260724
ZNF554	19	-0.0543202	-0.0893017	-0.0193387	0.0261024
C10orf118	10	-0.0292242	-0.0480445	-0.0104039	0.0261024
URGCP	7	-0.0285058	-0.0468691	-0.0101426	0.026159
C5orf24	5	-0.0373507	-0.0614283	-0.0132732	0.0263154
TPK1	7	0.0352615	0.012525	0.057998	0.0263363
SHISA5	3	0.0363829	0.0129251	0.0598407	0.0263363
NECAP2	1	0.0186169	0.00660995	0.0306239	0.0263678
BNIP2	15	0.0261371	0.00927906	0.0429952	0.0263678
DCBLD2	3	-0.133932	-0.220354	-0.0475095	0.0263998
GCAT	22	0.143916	0.0510448	0.236787	0.0263998
BCL6	3	0.0394679	0.0139981	0.0649378	0.0263998
FOXJ3	1	-0.0171031	-0.0281373	-0.00606885	0.0263998
HVCN1	12	-0.0405429	-0.066707	-0.0143789	0.0263998
ZNF74	22	-0.0359698	-0.059186	-0.0127537	0.0264152
MAPK1	22	0.0197971	0.00701764	0.0325765	0.0264278
GPR155	2	0.0395828	0.0140091	0.0651565	0.026633
BAIAP3	16	-0.102304	-0.168425	-0.0361821	0.0266833
OR2W3	1	0.149721	0.0529526	0.246489	0.0266833
CSNK1E	22	-0.0288938	-0.0475714	-0.0102161	0.0266833
UPF1	19	-0.021668	-0.035674	-0.00766202	0.0266833
BLNK	10	-0.0783995	-0.129088	-0.0277106	0.0267015
ZNF212	7	-0.0240211	-0.0395526	-0.00848954	0.0267015
LRRN3	7	-0.170569	-0.280899	-0.0602383	0.0267623
TERF2IP	16	0.0217462	0.00768093	0.0358115	0.0267623
PRMT5	14	0.0362605	0.0128014	0.0597196	0.0267896
PLK1	16	0.0847353	0.0299058	0.139565	0.026811
EIF4G3	1	0.0340616	0.011999	0.0561242	0.0270586
CAPN2	1	0.0260101	0.00915438	0.0428659	0.0271675
ZNFX1	20	0.0319356	0.0112369	0.0526343	0.0271828
TTF1	9	-0.0288064	-0.0474844	-0.0101285	0.0272665
PON2	7	-0.0571159	-0.0941536	-0.0200781	0.0272731
SULF2	20	-0.0461071	-0.0760114	-0.0162027	0.0272989
KIAA0226L	13	-0.0632785	-0.104326	-0.0222307	0.0273174
SMOC1	14	-0.217882	-0.359238	-0.0765262	0.0273312
CD38	4	0.0734408	0.0257723	0.121109	0.0274333
OBSCN	1	-0.0852189	-0.140573	-0.0298649	0.0275372
PLK3	1	-0.0347207	-0.0572727	-0.0121687	0.0275372
LRRFIP2	3	0.030752	0.0107784	0.0507255	0.0275372
RTN4	2	0.0262305	0.00919592	0.0432651	0.0275372
CPSF7	11	-0.0226041	-0.0372889	-0.00791921	0.0275372
GNG5	1	0.0380406	0.013328	0.0627531	0.0275372
VASP	19	0.0317204	0.0111111	0.0523297	0.0275401
ASB8	12	0.0202951	0.00710625	0.033484	0.0275741
MYL4	17	0.109315	0.0382539	0.180376	0.027636
C2CD2L	11	-0.0260372	-0.0429659	-0.00910837	0.0276631
PSENEN	19	0.0374658	0.0131042	0.0618275	0.0276645
YME1L1	10	0.0156519	0.00546777	0.025836	0.0278202
SEPT4	17	0.0911944	0.0318284	0.15056	0.0279305
TTC3	21	-0.0291791	-0.0481761	-0.0101821	0.0279343
ST3GAL4	11	0.0515348	0.0179773	0.0850924	0.0279597
ATP5F1	1	0.0179525	0.00626083	0.0296443	0.027976
PHAX	5	-0.0388109	-0.064103	-0.0135188	0.0280832
COX19	7	-0.0219914	-0.0363226	-0.0076601	0.0280832
ARHGEF18	19	-0.0261272	-0.0431517	-0.00910265	0.0280832
TAGAP	6	-0.0316319	-0.0522652	-0.0109985	0.0283215
NUMA1	11	-0.0441063	-0.0728841	-0.0153284	0.0283694
IL15	4	0.0517766	0.0179704	0.0855828	0.0285404
CLEC4G	19	0.107777	0.0373734	0.178181	0.0286056
ADAM22	7	-0.0805631	-0.133201	-0.0279253	0.0286056
SH3RF3	2	-0.0810423	-0.133996	-0.0280886	0.0286056
PNMAL1	19	0.347979	0.12061	0.575349	0.0286056
FCF1	14	-0.0269752	-0.0445972	-0.00935319	0.0286056
CDC42	1	0.0249443	0.00864565	0.0412429	0.0286056
PHACTR1	6	-0.085135	-0.14077	-0.0294998	0.0286189
AP2M1	3	0.0228083	0.00789746	0.0377191	0.0287027
RIPK2	8	0.0329931	0.0114138	0.0545723	0.0287866
NFE2	12	0.047429	0.0164093	0.0784487	0.0287866
TAF15	17	-0.0765564	-0.126645	-0.0264683	0.0288534
SGOL2	2	0.062907	0.0217379	0.104076	0.0288985
TINF2	14	0.0185525	0.00641025	0.0306947	0.0288985
BTF3	5	0.0339688	0.0117343	0.0562033	0.0289076
FAM118B	11	0.0315119	0.0108731	0.0521508	0.029054
ATP6V0D1	16	0.0266145	0.00917362	0.0440555	0.0291858
ZNF571	19	-0.0504197	-0.083468	-0.0173713	0.0292266
GBP6	1	0.161756	0.055629	0.267883	0.029474
TBCE	1	0.030568	0.0105014	0.0506346	0.0295151
BAHD1	15	-0.0239631	-0.0396919	-0.00823422	0.0295151
ASNA1	19	0.0237033	0.00814313	0.0392635	0.0295151
WSB1	17	0.0366302	0.0125916	0.0606689	0.0295151
PRKDC	8	-0.0312933	-0.0518363	-0.0107504	0.0295151
METTL22	16	0.0340813	0.0116981	0.0564646	0.0296198
MRPL15	8	0.0235332	0.00807128	0.0389952	0.0297113
UCKL1	20	-0.0306624	-0.0508125	-0.0105122	0.0297463
LYRM1	16	0.0392471	0.0134375	0.0650567	0.0299214
VWCE	11	0.125387	0.0428904	0.207884	0.0300124
FKBP1A	20	0.0303389	0.0103783	0.0502995	0.0300124
RPS27	1	-0.0278084	-0.0461077	-0.00950917	0.0300127
LMO2	11	0.0353041	0.0120732	0.0585349	0.0300127
SH3BGRL3	1	0.0256447	0.00876396	0.0425254	0.030079
YY1	14	-0.0142068	-0.0235598	-0.00485388	0.0300935
VRK2	2	0.0401484	0.0137123	0.0665846	0.0301211
PEX2	8	0.0245846	0.00839199	0.0407772	0.0301796
DZANK1	20	-0.0647005	-0.107319	-0.022082	0.0301804
TPPP3	16	-0.0886256	-0.147031	-0.0302197	0.0302791
USP21	1	-0.0207946	-0.034499	-0.00709012	0.0302791
ZNF90	19	-0.109334	-0.181402	-0.0372671	0.0303015
PPM1F	22	-0.038387	-0.0636931	-0.0130809	0.0303166
PAIP2B	2	-0.058457	-0.0969991	-0.0199148	0.0303318
IL17RA	22	0.0240128	0.00817851	0.0398471	0.0303454
RAB2B	14	0.0411564	0.0140131	0.0682996	0.0303672
ZNF696	8	-0.0501293	-0.0831979	-0.0170607	0.0304094
MCMBP	10	0.0266493	0.00906795	0.0442306	0.0304135
PPA1	10	0.0419365	0.0142623	0.0696108	0.0304196
LAPTM4A	2	0.0290681	0.00988829	0.0482479	0.0304196
PARP12	7	0.05706	0.019406	0.094714	0.0304196
CD3EAP	19	-0.0523286	-0.086897	-0.0177602	0.0306779
HPS4	22	-0.025251	-0.0419317	-0.0085704	0.0306779
TBC1D22B	6	0.0371232	0.0125932	0.0616532	0.0307085
MAFB	20	0.0529348	0.0179564	0.0879131	0.0307085
HBM	16	0.125965	0.0427166	0.209213	0.0307301
MYBPC3	11	0.061392	0.0208062	0.101978	0.0307658
PI4K2B	4	0.0327139	0.0110847	0.054343	0.0307658
ZSWIM6	5	0.0259777	0.00880239	0.0431529	0.0307658
TOR1AIP1	1	0.0215679	0.00730753	0.0358282	0.0307658
IRAK4	12	0.0266848	0.00902779	0.0443417	0.0309643
ZNF14	19	-0.0289912	-0.0481796	-0.00980292	0.0310195
TMEM11	17	0.0233831	0.00790106	0.0388651	0.0311006
SZRD1	1	0.0162999	0.00550575	0.0270941	0.0311294
ENSA	1	0.0210252	0.0070989	0.0349515	0.0311672
C11orf48	11	0.0329079	0.0111067	0.054709	0.0312
KIFC1	6	0.0953534	0.03216	0.158547	0.0312087
ZNF786	7	-0.0418356	-0.0695609	-0.0141102	0.0312087
EEPD1	7	-0.0410099	-0.0681853	-0.0138345	0.0312087
ETS2	21	0.0318264	0.0107358	0.0529171	0.0312087
COL4A3	2	-0.142777	-0.237443	-0.0481104	0.0313222
GPN2	1	-0.0202528	-0.0336899	-0.00681566	0.0314918
NCBP2	3	-0.0231048	-0.0384362	-0.00777337	0.0315076
PALD1	10	-0.107998	-0.179668	-0.0363283	0.0315105
PDK1	2	0.0363859	0.0122313	0.0605405	0.0315863
GABPB2	1	-0.0320471	-0.0533251	-0.010769	0.0316147
RAB11A	15	0.0269487	0.00905177	0.0448456	0.0316567
OLFM1	9	0.16069	0.0539406	0.26744	0.0317018
RBBP8	18	0.0423976	0.0142315	0.0705638	0.0317018
GCA	2	0.0547248	0.018367	0.0910826	0.0317018
P4HA2	5	0.121093	0.0406261	0.201561	0.031716
HECW2	2	-0.0624196	-0.103898	-0.0209408	0.031716
CLEC9A	12	-0.110137	-0.183332	-0.0369418	0.0317219
EXTL2	1	-0.0690953	-0.11503	-0.0231603	0.0317978
ZNF207	17	0.0201201	0.00673908	0.033501	0.0318861
GTF3A	13	0.023117	0.0077378	0.0384962	0.0319609
PPP1R12A	12	0.0255284	0.00854084	0.042516	0.032009
ZNF540	19	-0.0502109	-0.0836862	-0.0167357	0.0325517
TANC2	17	-0.0380753	-0.0634616	-0.0126889	0.0325517
CAMK2G	10	-0.0202359	-0.0337324	-0.0067395	0.0326238
TARM1	19	0.212404	0.0707206	0.354088	0.0326414
USP48	1	-0.0249672	-0.0416313	-0.00830306	0.0327968
RPL10A	6	-0.0257704	-0.0429737	-0.00856705	0.0328022
SLC9A8	20	0.0273682	0.00909885	0.0456376	0.0328022
SLPI	20	0.103053	0.0342355	0.171871	0.032881
KIAA1377	11	-0.0718299	-0.119831	-0.0238284	0.0330591
MRPS25	3	-0.030878	-0.0515133	-0.0102427	0.0330591
VTI1B	14	0.0296339	0.00982669	0.0494412	0.0330859
GPM6A	4	-0.285435	-0.476257	-0.0946125	0.0331201
GMPR2	14	0.02223	0.00736746	0.0370926	0.0331201
KLC4	6	-0.0240342	-0.040108	-0.00796029	0.0331927
KCNN3	1	0.192217	0.0636203	0.320813	0.0332718
ARF4	3	0.0256442	0.00848402	0.0428044	0.033314
PCOLCE2	3	0.258531	0.0854826	0.431579	0.0333759
ITGA5	12	-0.023275	-0.0388622	-0.00768788	0.0335091
ATP5EP2	13	0.0996966	0.0329052	0.166488	0.033601
OAS3	12	0.127336	0.0419909	0.21268	0.0337097
TESC	12	0.0897997	0.029607	0.149992	0.0337144
HAUS3	4	-0.0310723	-0.051908	-0.0102367	0.033785
EMILIN2	18	0.0320508	0.0105588	0.0535428	0.033785
NPIPB5	16	-0.111918	-0.187007	-0.0368277	0.0339366
BTBD11	12	-0.054905	-0.0917464	-0.0180636	0.0339407
C12orf76	12	0.0323479	0.0106242	0.0540716	0.0341782
CYB5R4	6	0.0326176	0.0107042	0.054531	0.0342763
GOLPH3L	1	0.0292566	0.00959361	0.0489195	0.0343584
C18orf8	18	0.0219939	0.00721125	0.0367766	0.0343584
ZNF740	12	-0.0241193	-0.0403315	-0.00790714	0.0343584
SPAG9	17	-0.0205086	-0.0343003	-0.00671681	0.0344845
TMCC3	12	-0.0397915	-0.0665738	-0.0130092	0.0347322
FGD6	12	-0.0503252	-0.0842011	-0.0164493	0.0347414
CRAT	9	0.0468533	0.0153102	0.0783964	0.0347593
PRCD	17	-0.166921	-0.279307	-0.0545348	0.0347608
TUBA1C	12	0.0312883	0.0102187	0.0523579	0.0347875
ZNF626	19	-0.0794491	-0.132961	-0.0259376	0.0347975
ECSIT	19	0.0388129	0.0126732	0.0649526	0.0347975
GABPB1	15	0.0219159	0.00715071	0.036681	0.0348611
ADAP2	17	0.0361933	0.011803	0.0605836	0.0349161
NPDC1	9	0.0944018	0.0307769	0.158027	0.0349324
SFT2D2	1	0.0264399	0.00860854	0.0442712	0.0351118
PBX1	1	0.0769994	0.0250528	0.128946	0.0351937
COL4A4	2	-0.14293	-0.239404	-0.0464555	0.0352256
PCNXL2	1	-0.0422999	-0.0708483	-0.0137515	0.0352256
RPRD1B	20	-0.0186083	-0.0311663	-0.00605031	0.0352256
ZNF395	8	-0.0286999	-0.0480716	-0.0093282	0.0352256
RAB8A	19	0.0215923	0.00701875	0.0361658	0.0352256
IL10	1	0.141045	0.0458282	0.236263	0.0352496
SCRN1	7	-0.0510574	-0.0855323	-0.0165824	0.0352771
ANKLE2	12	-0.0179436	-0.03006	-0.00582721	0.0352771
AZI2	3	0.025818	0.00838165	0.0432543	0.0353024
FOSB	19	-0.0898076	-0.150479	-0.0291365	0.0353514
GPR137	11	0.0296521	0.00962118	0.0496829	0.0353514
SDC3	1	0.0906318	0.0293974	0.151866	0.0353593
AACS	12	-0.0328889	-0.055117	-0.0106608	0.0354336
LYN	8	0.0303157	0.00982358	0.0508078	0.0354336
SRP54	14	0.0194214	0.00629337	0.0325494	0.0354336
AQP9	15	0.0475831	0.0154002	0.079766	0.0355735
RAB11FIP1	8	-0.0305059	-0.0511388	-0.00987298	0.0355735
COPS3	17	0.0312712	0.0101169	0.0524255	0.0356051
APOL1	22	0.057759	0.0186806	0.0968374	0.0356262
CASC5	15	0.0957068	0.0309317	0.160482	0.0357109
SUMO3	21	0.0190727	0.00616039	0.0319849	0.0357789
HMCES	3	-0.0214039	-0.0359	-0.0069077	0.0358801
FBXO21	12	-0.0236979	-0.0397535	-0.0076424	0.0359694
TXNL4B	16	0.0249466	0.00804002	0.0418532	0.0360084
FAM198B	4	0.0543803	0.0175298	0.0912307	0.0360084
KIAA0907	1	-0.0215819	-0.0362091	-0.00695472	0.0360084
IGF2BP3	7	0.0854961	0.0275381	0.143454	0.0360368
PTGIR	19	0.0450487	0.0145093	0.0755881	0.0360368
XKR7	20	0.0808984	0.0260438	0.135753	0.0360817
CDKN2A	9	0.0827243	0.0266213	0.138827	0.0360897
ZKSCAN1	7	-0.027138	-0.0455422	-0.00873377	0.0360897
RAB6B	3	0.117261	0.037703	0.196818	0.0361965
ZNF337	20	-0.0366654	-0.061544	-0.0117868	0.0362003
RETN	19	0.103988	0.0334216	0.174555	0.0362092
WNK2	9	-0.143931	-0.241612	-0.046251	0.0362105
IFI44L	1	0.176155	0.0565932	0.295717	0.0362187
MCU	10	0.0270434	0.00868376	0.045403	0.036272
HDAC4	2	0.0296423	0.00951503	0.0497697	0.0362993
CXCR5	11	-0.0848087	-0.142412	-0.0272053	0.0363748
SLC43A1	11	0.0319005	0.0102154	0.0535857	0.0366198
PHYHD1	9	-0.139163	-0.233786	-0.0445398	0.036652
SCARA5	8	-0.2016	-0.338678	-0.0645223	0.036652
CCDC25	8	0.022606	0.00722396	0.0379881	0.0368651
CMAS	12	0.0258542	0.00825484	0.0434536	0.0369731
RGS19	20	0.0268002	0.00855489	0.0450455	0.0369828
DNASE1	16	-0.0333957	-0.0561329	-0.0106584	0.0369831
CEP55	10	0.117045	0.0373232	0.196766	0.0370108
SOX4	6	-0.0521994	-0.0877554	-0.0166435	0.0370108
AP5B1	11	0.0416012	0.0132636	0.0699388	0.0370108
GARS	7	0.0195396	0.00623323	0.0328459	0.0370108
PROK2	3	0.0827284	0.0263765	0.13908	0.0370108
GCNT1	9	0.0362318	0.0115473	0.0609163	0.037043
SCYL3	1	0.0216322	0.00688692	0.0363774	0.0371551
PRPF4	9	-0.0194382	-0.0326887	-0.00618781	0.0371551
DNAJC13	3	0.0216847	0.00690257	0.0364668	0.0371551
HS3ST1	4	-0.131242	-0.22073	-0.0417536	0.0372134
POC1B	12	0.0345604	0.0109835	0.0581374	0.037353
BTN3A3	6	0.0355975	0.0113096	0.0598854	0.0373733
ZDHHC14	6	-0.0506791	-0.08526	-0.0160982	0.0373761
STK16	2	0.0200405	0.00635642	0.0337246	0.0375812
ALOX5	10	0.0258992	0.00821092	0.0435875	0.0376156
PRDX6	1	0.0707044	0.0224133	0.118996	0.0376156
TEK	9	-0.229813	-0.386822	-0.0728052	0.037687
ATP6V1D	14	0.0289329	0.00916067	0.0487052	0.0377511
KBTBD6	13	-0.0385601	-0.0649153	-0.012205	0.0377733
PTPN1	20	0.0219085	0.00692991	0.0368871	0.0378488
KAT2A	17	-0.0335828	-0.0565461	-0.0106194	0.0378688
PFKM	12	-0.0357999	-0.0602925	-0.0113074	0.0380094
PPP1R3B	8	0.0408488	0.0129011	0.0687965	0.0380094
TWF1	12	0.0328986	0.0103665	0.0554306	0.0382324
CDK6	7	0.0333005	0.0104961	0.0561049	0.0382324
RUNDC3A	17	0.114893	0.0362066	0.193579	0.0382324
SUCLG1	2	0.0201341	0.00634854	0.0339197	0.0382324
UGP2	2	0.0230135	0.00725201	0.038775	0.0382324
MDS2	1	-0.104531	-0.176131	-0.0329302	0.0382431
XCR1	3	-0.163448	-0.275423	-0.0514736	0.0382695
TPI1	12	0.0169344	0.00533165	0.0285372	0.0382834
ARPC1B	7	0.0215374	0.00677604	0.0362988	0.038368
ZBTB8OS	1	0.0292776	0.00920592	0.0493492	0.0384312
PSMC2	7	0.0166365	0.00522642	0.0280466	0.038545
AMPD3	11	0.0349659	0.0109749	0.0589569	0.0386574
ODF3B	22	0.0713374	0.0223726	0.120302	0.0387594
UBTF	17	-0.0214933	-0.0362516	-0.00673507	0.0388632
HN1L	16	-0.0205987	-0.0347485	-0.00644884	0.0389792
PIGG	4	-0.0225057	-0.0379674	-0.00704397	0.0389946
TCN1	11	0.105032	0.0328676	0.177196	0.0389951
TMEM185B	2	0.0328582	0.0102806	0.0554358	0.0389951
MRPS18C	4	0.0289423	0.00904494	0.0488396	0.0391491
CASP3	4	0.0252638	0.00789237	0.0426353	0.0391819
RING1	6	-0.0194624	-0.0328518	-0.00607309	0.0393342
RPL26L1	5	0.0309517	0.00965576	0.0522477	0.0393394
QSER1	11	-0.0336166	-0.0567474	-0.0104858	0.0393394
ATP5C1	10	0.0215077	0.00670733	0.036308	0.0393453
SIRT1	10	-0.0257037	-0.0434	-0.00800737	0.039458
ZNHIT1	7	0.018326	0.00570987	0.0309421	0.039458
CD79A	19	-0.0845846	-0.142835	-0.0263343	0.0395267
ZDHHC1	16	-0.0709224	-0.119775	-0.0220701	0.0395753
SGK223	8	-0.0530942	-0.0896704	-0.0165181	0.0395868
EFHC1	6	-0.0573916	-0.0969317	-0.0178515	0.0395911
F13A1	6	0.0656994	0.020414	0.110985	0.0397305
PMPCA	9	-0.0182294	-0.030796	-0.00566281	0.0397419
GPR65	14	0.0452116	0.0140298	0.0763933	0.0398805
CDK19	6	-0.0281941	-0.0476411	-0.00874708	0.0398883
CDC42BPG	11	-0.0627125	-0.105982	-0.0194426	0.0399316
FN3KRP	17	-0.0517793	-0.0875071	-0.0160515	0.0399316
POLR2K	8	0.0282723	0.00876567	0.0477789	0.0399316
KIF20A	5	0.16864	0.0522408	0.285039	0.0400166
OBFC1	10	0.0308237	0.00954621	0.0521012	0.0400266
FAM107B	10	0.0227469	0.00703932	0.0384544	0.0401216
PARP11	12	0.0293923	0.00909057	0.0496941	0.040158
IGF1R	15	-0.0367648	-0.0621586	-0.0113709	0.040158
COL17A1	10	0.223272	0.0688943	0.377649	0.0403895
RHOBTB2	8	-0.0606856	-0.102646	-0.0187252	0.0403895
EIF3L	22	-0.0246673	-0.0417212	-0.00761336	0.0403895
CNP	17	0.0276941	0.00854824	0.04684	0.0403895
XPC	3	-0.0207257	-0.0350556	-0.00639577	0.0403895
EXTL3	8	-0.0277513	-0.0469482	-0.00855444	0.0405193
CDKN1A	6	0.0524335	0.0161367	0.0887303	0.040747
CYP2E1	10	-0.139498	-0.236119	-0.0428772	0.0409193
PDE3B	11	-0.0396331	-0.067093	-0.0121732	0.0410051
BCL2A1	15	0.0613193	0.0188155	0.103823	0.0411333
COX7A2	6	0.0274486	0.00841258	0.0464845	0.0412917
ENTPD7	10	0.0639854	0.0195726	0.108398	0.041572
CDCA2	8	0.157019	0.0480092	0.266029	0.0416108
MAN1A1	6	0.0460781	0.0140865	0.0780697	0.0416108
FOXP1	3	-0.0267318	-0.0452945	-0.00816915	0.041641
SLC27A1	19	-0.0303131	-0.0513689	-0.00925741	0.0416909
ATG2A	11	-0.0419831	-0.0711439	-0.0128222	0.0416909
AARS2	6	-0.0385703	-0.0653878	-0.0117527	0.0420194
DCTN2	12	0.0145364	0.00442792	0.0246449	0.0420435
ARRDC2	19	-0.0174743	-0.0296296	-0.0053189	0.042133
LAIR1	19	0.0379652	0.0115487	0.0643817	0.0422053
HTR3A	11	-0.179478	-0.304374	-0.0545816	0.0422181
PPFIA1	11	-0.0221998	-0.0376545	-0.00674501	0.0423372
E2F4	16	0.0156208	0.00474223	0.0264995	0.0424398
CCNG2	4	-0.0347032	-0.0588789	-0.0105275	0.04253
PSMA5	1	0.0178511	0.00541351	0.0302886	0.0425534
CCDC134	22	0.0608029	0.0184132	0.103193	0.0426978
CDKN2C	1	0.0406695	0.0123183	0.0690207	0.0426978
TERF2	16	-0.0177629	-0.0301467	-0.005379	0.0426978
RPL27A	11	-0.0221704	-0.0376284	-0.00671247	0.0426989
SMPDL3B	1	-0.0948594	-0.161014	-0.0287044	0.0427588
CSRNP1	3	0.0452362	0.0136703	0.076802	0.0429422
GSN	9	0.0399194	0.0120614	0.0677773	0.0429424
MYL6B	12	0.0482219	0.0145656	0.0818781	0.0429608
AMZ2	17	0.0202081	0.00610037	0.0343158	0.0430259
EIF3G	19	-0.0183315	-0.0311301	-0.00553284	0.0430267
PROCA1	17	-0.0584495	-0.0992941	-0.0176049	0.0433002
FAM53B	10	-0.0275878	-0.0468661	-0.00830944	0.0433002
SLC9A9	3	0.0300652	0.00905183	0.0510785	0.0433377
MRPS33	7	0.027353	0.00822584	0.0464801	0.0434439
YOD1	1	0.0651538	0.0195991	0.110708	0.0434439
F2RL1	5	0.071097	0.0213788	0.120815	0.0434439
LTA4H	12	0.0492804	0.0148165	0.0837442	0.0434439
UBE2L3	22	0.0154849	0.00465283	0.0263171	0.0435122
REV1	2	-0.0241767	-0.041091	-0.00726232	0.0435309
PSMB3	17	0.0309991	0.00930194	0.0526963	0.0436696
COL18A1	21	0.109447	0.0328315	0.186062	0.0436906
ACTG1	17	0.0170422	0.0051101	0.0289743	0.0437297
SLC41A2	12	-0.105015	-0.178565	-0.0314659	0.0437661
SHISA7	19	0.168558	0.050497	0.286619	0.0437661
GYPA	4	0.134005	0.0401465	0.227864	0.0437661
ZNF836	19	-0.0326194	-0.0554671	-0.00977162	0.0437661
SYTL3	6	-0.0411226	-0.0699411	-0.0123041	0.0439298
ERN1	17	-0.0432502	-0.0735741	-0.0129262	0.0440798
WNT16	7	-0.171017	-0.29094	-0.0510935	0.0440976
TAPBP	6	0.0244164	0.00729389	0.0415388	0.0440976
C20orf196	20	0.0392051	0.0117075	0.0667028	0.0441267
UBE4B	1	-0.0177997	-0.0302869	-0.00531256	0.0441824
MYO9A	15	-0.0270584	-0.0460567	-0.0080601	0.044439
CLEC4A	12	0.0416775	0.0124157	0.0709394	0.044439
SLC25A12	2	0.0236276	0.00703506	0.0402201	0.0444798
LGALS3BP	17	0.0638429	0.0190005	0.108685	0.0445234
JMJD7-PLA2G4B	15	-0.065188	-0.110999	-0.0193773	0.0446889
SESTD1	2	0.0414792	0.0123164	0.070642	0.0448349
C5orf55	5	0.0841582	0.0249787	0.143338	0.0448476
HKDC1	10	-0.10401	-0.17715	-0.0308698	0.0448476
NRAS	1	0.0237981	0.00705711	0.0405391	0.0449566
BTG1	12	-0.0283922	-0.0483685	-0.00841586	0.0449955
CTSE	1	0.14524	0.0430201	0.24746	0.0450757
ABTB2	11	0.0718198	0.0212701	0.12237	0.0450757
CENPW	6	0.0649906	0.0192436	0.110737	0.0450786
ACTR10	14	0.0254	0.00751692	0.0432831	0.045105
ATM	11	-0.0244898	-0.0417315	-0.00724811	0.045105
MYO9B	19	-0.0194765	-0.0331909	-0.00576206	0.0451269
LRRC27	10	-0.0547215	-0.0932641	-0.0161789	0.0451998
NOMO3	16	0.142407	0.0420725	0.242741	0.0452897
CPEB4	5	0.0363312	0.0107254	0.061937	0.0453845
GYLTL1B	11	-0.0785358	-0.133913	-0.0231589	0.0454695
EAF2	3	0.0531304	0.0156649	0.0905959	0.0454695
SIAE	11	0.0441393	0.0130156	0.0752629	0.0454695
NAB2	12	-0.0398547	-0.0679564	-0.0117529	0.0454695
UQCR11	19	0.0306792	0.00904281	0.0523157	0.0454862
TULP4	6	-0.0289466	-0.049372	-0.00852117	0.0456628
PHF11	13	0.0434859	0.0127933	0.0741786	0.0457325
MDN1	6	-0.0344036	-0.0586988	-0.0101083	0.0459097
MYL6	12	0.033954	0.00997191	0.0579361	0.0459497
RRS1	8	-0.0494324	-0.0843898	-0.0144751	0.0463645
PSMB4	1	0.0178484	0.00522687	0.0304699	0.0463645
ANGPT1	8	-0.101979	-0.174116	-0.0298431	0.0464381
UBE2T	1	0.0649297	0.0189899	0.11087	0.046502
COMMD7	20	0.0196421	0.00573474	0.0335494	0.0467517
ZFP41	8	-0.0464517	-0.0793526	-0.0135508	0.0468572
ZCCHC2	18	0.0615126	0.0179391	0.105086	0.0468742
ABHD14B	3	-0.0229791	-0.0392622	-0.00669604	0.0469443
UBA7	3	0.0260432	0.00759013	0.0444963	0.0469443
SLC23A2	20	-0.0265516	-0.0453689	-0.00773421	0.0469735
MPZL1	1	-0.0638942	-0.109185	-0.0186031	0.047018
ZNF607	19	-0.0502322	-0.0858618	-0.0146025	0.0472405
UBE2O	17	0.0428818	0.0124498	0.0733137	0.0474178
TFF3	21	0.17297	0.0501857	0.295754	0.0474898
FSTL3	19	0.0501266	0.0145413	0.085712	0.0474898
TTC1	5	0.0222993	0.00646463	0.038134	0.0475645
OSBPL1A	18	0.0457212	0.0132382	0.0782042	0.0476818
PCNA	20	0.0253425	0.00733968	0.0433453	0.0476818
TXNL1	18	0.0241945	0.0070037	0.0413853	0.0476818
IFIT2	10	0.0880411	0.0254869	0.150595	0.0476818
RGMB	5	-0.0740227	-0.126623	-0.0214224	0.0476913
PACSIN1	6	-0.073494	-0.125747	-0.0212407	0.0478795
RBM43	2	0.0450072	0.0129996	0.0770148	0.0479321
CNTROB	17	-0.0251641	-0.0430606	-0.00726766	0.0479321
NAMPT	7	0.0493155	0.0142382	0.0843929	0.0479514
HADHB	2	0.0191023	0.0055142	0.0326904	0.0479514
VEGFB	11	-0.0274015	-0.0468966	-0.00790634	0.0479936
ITFG1	16	0.0218029	0.00628362	0.0373221	0.0481211
DNAJC3	13	0.0302968	0.00873268	0.0518608	0.0481211
TCHP	12	-0.0352992	-0.0604285	-0.0101699	0.0481444
BUB1B	15	0.134456	0.0387145	0.230197	0.0482066
KCNH3	12	0.0691977	0.0199211	0.118474	0.0482066
B4GALT3	1	0.0243654	0.00701003	0.0417207	0.0482779
ZNF609	15	-0.0335883	-0.0575178	-0.00965871	0.0483278
ZNF16	8	-0.0371611	-0.0636398	-0.0106824	0.0483537
C5orf45	5	-0.0450227	-0.0771203	-0.0129252	0.048484
CNOT11	2	-0.0173273	-0.0296805	-0.0049741	0.048484
GABARAPL2	16	0.0369543	0.0106094	0.0632993	0.048484
PNOC	8	-0.0816811	-0.139934	-0.023428	0.0485605
KPNA2	17	0.0276945	0.00794351	0.0474455	0.0485605
OASL	12	0.100594	0.0288403	0.172348	0.0485996
SMAD4	18	-0.0197669	-0.0338736	-0.00566018	0.0487681
GAA	17	-0.0446567	-0.0765477	-0.0127657	0.0489801
CSGALNACT2	10	0.0291844	0.0083431	0.0500257	0.0489801
ZFP14	19	-0.0310776	-0.0532749	-0.00888022	0.049017
C12orf55	12	-0.143575	-0.246169	-0.0409811	0.0491622
ARAP2	4	0.035557	0.0101417	0.0609724	0.0491776
TOMM7	7	-0.030986	-0.0531339	-0.00883818	0.0491776
NDST1	5	-0.044573	-0.0764367	-0.0127093	0.0491776
HMOX2	16	-0.0200104	-0.0343147	-0.00570599	0.0491776
COPB1	11	0.0187276	0.00534163	0.0321136	0.0491776
NRCAM	7	-0.182942	-0.313772	-0.0521119	0.0491909
GLI1	12	-0.119966	-0.205755	-0.0341778	0.0491909
SLC16A10	6	-0.0985729	-0.169057	-0.0280884	0.0491909
IL23A	12	-0.0565099	-0.0969266	-0.0160932	0.0491909
SIPA1L2	1	0.0607264	0.0173034	0.104149	0.0491909
SELT	3	0.0297455	0.00847218	0.0510189	0.0491909
PLK4	4	0.0699914	0.0199175	0.120065	0.049282
CRBN	3	0.0220047	0.00626035	0.037749	0.0492905
WDTC1	1	0.0232508	0.00661232	0.0398893	0.0493223
AASS	7	-0.14043	-0.240937	-0.0399226	0.0493493
ZER1	9	0.0386565	0.0109828	0.0663302	0.0494183
IFNAR2	21	0.0235928	0.00670062	0.0404849	0.049445
TUBB4B	9	0.0187887	0.00532817	0.0322492	0.0496578
GTF2H2C	5	0.0585351	0.0165782	0.100492	0.0497587
AEBP2	12	-0.0338906	-0.0581817	-0.00959956	0.0497587
BANK1	4	-0.0728281	-0.125035	-0.0206214	0.0497587
ODC1	2	0.0404726	0.0114592	0.0694859	0.0497587
KLHDC3	6	-0.0131374	-0.0225548	-0.00372013	0.0497587
DPH7	9	-0.0312224	-0.0536091	-0.00883564	0.0498104
ACP6	1	-0.0483173	-0.0829735	-0.0136611	0.0499243
