# Supplementary material for: C-reactive protein upregulates the whole blood expression of CD59 - an integrative analysis
Source: PLoS Comput Biol. 2017 Sep 18;13(9):e1005766. doi: 10.1371/journal.pcbi.1005766 (PMC5609773; doi:10.1371/journal.pcbi.1005766)
Supplement: S2 Table — Separate analyses using all the CRP-associated genes, only genes positively correlated with CRP and only genes negatively correlated with CRP. (XLSX) [file pcbi.1005766.s004.xlsx]

## Sheet: gProfiler
ALL GENES
p-value	T	Q	Q&T	Q&T/Q	Q&T/T	term ID	t type	t group	t name	t depth	Q&T list
0.0382	103	1570	22	0.014	0.214	KEGG:04933	keg	8	AGE-RAGE signaling pathway in diabetic complications	1	PRKCZ,CDC42,COL4A4,ICAM1,JAK2,MAPK1,NFKB1,MAPK14,STAT1,AKT3,IL1B,STAT5A,NFATC1,PIM1,SMAD4,AKT1,PRKCD,CASP3,COL4A3,VEGFB,STAT5B,NRAS
0.0204	67	117	5	0.043	0.075	KEGG:00010	keg	76	Glycolysis / Gluconeogenesis	1	ENO1,LDHA,HK3,PGAM1,BPGM
0.00213	124	1570	28	0.018	0.226	KEGG:04110	keg	108	Cell cycle	1	CDC27,E2F2,CUL1,CDC6,GADD45B,CDK6,YWHAE,MAD2L2,GADD45A,CDC20,CDKN2C,CDKN1A,PKMYT1,CDKN2D,GADD45G,PCNA,SMAD4,CDKN2A,ATM,BUB1B,CCNB2,PTTG1,PLK1,BUB1,CDK1,TFDP1,E2F4,PRKDC
0.00367	137	592	17	0.029	0.124	KEGG:05162	keg	98	Measles	1	FAS,EIF2AK2,EIF2AK1,OAS1,JAK2,JAK3,DDX58,OAS2,IFIH1,STAT1,TNFSF10,IL1B,STAT5A,ADAR,JAK1,STAT2,MYD88
0.0464	69	1337	15	0.011	0.217	KEGG:05140	keg	158	Leishmaniasis	1	JAK2,MAPK1,NFKB1,PTPN6,MAPK14,STAT1,IL1B,IL10,FCGR2A,FCGR1A,JAK1,ITGAM,MYD88,IRAK4,CR1
5.42e-05	44	553	11	0.02	0.25	KEGG:03050	keg	89	Proteasome	1	PSMA4,PSME1,PSMA3,PSME2,PSMF1,PSMB2,POMP,PSMD6,PSMD1,PSMB8,PSMB9
0.0141	135	1585	28	0.018	0.207	KEGG:04068	keg	232	FoxO signaling pathway	1	GABARAPL2,SIRT1,GADD45B,MAPK1,MAPK14,BCL6,GADD45A,AKT3,SGK1,TNFSF10,CDKN1A,MAP2K2,CDKN2D,GADD45G,IL10,CCNG2,IGF1R,SMAD4,AKT1,PLK4,ATM,CCNB2,PLK1,PLK3,PRKAG1,IRS2,NRAS,CSNK1E
0.00256	76	1420	19	0.013	0.25	KEGG:05133	keg	152	Pertussis	1	MAPK1,NFKB1,MAPK14,IRF1,IL1B,IL10,CASP1,IRF8,SERPING1,LY96,ITGA5,CASP3,CASP7,C2,ITGAM,CFL1,MYD88,C1QB,IRAK4
1.54e-07	170	1368	40	0.029	0.235	KEGG:04621	keg	148	NOD-like receptor signaling pathway	1	OAS1,NLRC4,NLRP1,HSP90AB1,MAPK1,RIPK2,NFKB1,BIRC2,OAS3,OAS2,MAPK14,STAT1,GBP3,GBP1,IL1B,RIPK3,CARD6,TANK,CASP1,CASP5,GBP5,MCU,JAK1,GBP2,GBP4,IFI16,AIM2,PRKCD,CTSB,STAT2,BCL2L1,MYD88,SHARPIN,IRF7,CASP4,IRAK4,CARD16,VDAC1,NAIP,CARD17
0.00236	142	1514	30	0.02	0.211	KEGG:04210	keg	81	Apoptosis	1	FAS,ACTB,BIRC5,GADD45B,MAPK1,BBC3,SEPT4,NFKB1,BIRC2,LMNB1,GADD45A,AKT3,TNFSF10,TUBA1B,MAP2K2,GADD45G,CTSL,BCL2A1,AKT1,ATM,CAPN2,SPTA1,CASP3,CTSB,CASP7,TUBA1C,BCL2L1,ERN1,ACTG1,NRAS
0.0315	62	510	9	0.018	0.145	KEGG:04623	keg	25	Cytosolic DNA-sensing pathway	1	DDX58,ZBP1,IL1B,CASP1,ADAR,AIM2,MB21D1,CXCL10,POLR1D
0.0421	55	91	4	0.044	0.073	KEGG:05134	keg	238	Legionellosis	1	NLRC4,MYD88,TLR5,CR1
1.37e-06	175	654	27	0.041	0.154	KEGG:05164	keg	246	Influenza A	1	FAS,MAP2K3,EIF2AK2,EIF2AK1,OAS1,ICAM1,JAK2,DDX58,MAP2K6,OAS2,MAPK14,IFIH1,STAT1,TNFSF10,IL1B,MAP2K2,RSAD2,CASP1,PML,FURIN,ADAR,JAK1,CXCL10,STAT2,MYD88,SOCS3,VDAC1
0.00156	69	1509	19	0.013	0.275	KEGG:05230	keg	62	Central carbon metabolism in cancer	1	PKM,MAPK1,SLC1A5,AKT3,SLC2A1,FLT3,MAP2K2,SCO2,LDHA,GLS2,AKT1,PDK1,PFKM,HKDC1,HK1,KIT,HK3,PGAM1,NRAS
0.0434	70	1138	14	0.012	0.2	KEGG:04920	keg	208	Adipocytokine signaling pathway	1	ACACB,JAK2,NFKB1,CAMKK2,AKT3,SLC2A1,CD36,AKT1,ACSL1,ADIPOR1,PRKAG1,SOCS3,IRS2,ACSL5
0.00193	183	601	21	0.035	0.115	KEGG:05168	keg	22	Herpes simplex infection	1	FAS,CUL1,EIF2AK2,SP100,EIF2AK1,OAS1,SRPK1,JAK2,DDX58,OAS2,IFIH1,STAT1,IL1B,TAF4,PML,JAK1,TAP1,STAT2,MYD88,SOCS3,IFIT1B
0.0149	50	68	4	0.059	0.08	KEGG:04930	keg	195	Type II diabetes mellitus	1	PRKCZ,HK3,SOCS3,CACNA1E
0.0306	89	553	12	0.022	0.135	REAC:5632684	rea	193	Hedgehog 'on' state	1	PSMA4,PSME1,PSMA3,PSME2,PSMF1,PSMB2,ARRB2,PSMD6,UBB,PSMD1,PSMB8,PSMB9
0.000207	56	553	12	0.022	0.214	REAC:4641257	rea	114	Degradation of AXIN	1	PSMA4,PSME1,PSMA3,PSME2,PSMF1,PSMB2,PSMD6,AXIN2,UBB,PSMD1,PSMB8,PSMB9
0.0317	76	553	11	0.02	0.145	REAC:5619115	rea	4	Disorders of transmembrane transporters	1	PSMA4,PSME1,PSMA3,PSME2,PSMF1,PSMB2,PSMD6,UBB,PSMD1,PSMB8,PSMB9
0.0126	69	553	11	0.02	0.159	REAC:5619084	rea	4	ABC transporter disorders	2	PSMA4,PSME1,PSMA3,PSME2,PSMF1,PSMB2,PSMD6,UBB,PSMD1,PSMB8,PSMB9
0.00439	62	553	11	0.02	0.177	REAC:5678895	rea	4	Defective CFTR causes cystic fibrosis	3	PSMA4,PSME1,PSMA3,PSME2,PSMF1,PSMB2,PSMD6,UBB,PSMD1,PSMB8,PSMB9
0.000719	52	553	11	0.02	0.212	REAC:75815	rea	59	Ubiquitin-dependent degradation of Cyclin D	1	PSMA4,PSME1,PSMA3,PSME2,PSMF1,PSMB2,PSMD6,UBB,PSMD1,PSMB8,PSMB9
0.000719	52	553	11	0.02	0.212	REAC:69229	rea	59	Ubiquitin-dependent degradation of Cyclin D1	2	PSMA4,PSME1,PSMA3,PSME2,PSMF1,PSMB2,PSMD6,UBB,PSMD1,PSMB8,PSMB9
0.0134	109	553	14	0.025	0.128	REAC:69306	rea	45	DNA Replication	1	E2F2,PSMA4,PSME1,CDC6,PSMA3,PSME2,PSMF1,PSMB2,PSMD6,CDT1,UBB,PSMD1,PSMB8,PSMB9
0.0252	101	553	13	0.024	0.129	REAC:69239	rea	45	Synthesis of DNA	2	PSMA4,PSME1,CDC6,PSMA3,PSME2,PSMF1,PSMB2,PSMD6,CDT1,UBB,PSMD1,PSMB8,PSMB9
0.000556	72	553	13	0.024	0.181	REAC:69052	rea	45	Switching of origins to a post-replicative state	3	PSMA4,PSME1,CDC6,PSMA3,PSME2,PSMF1,PSMB2,PSMD6,CDT1,UBB,PSMD1,PSMB8,PSMB9
0.00105	71	601	13	0.022	0.183	REAC:69656	rea	45	Cyclin A:Cdk2-associated events at S phase entry	1	PSMA4,CUL1,PSME1,PSMA3,PSME2,PSMF1,MAX,PSMB2,PSMD6,UBB,PSMD1,PSMB8,PSMB9
0.00592	615	1591	92	0.058	0.15	REAC:1640170	rea	45	Cell Cycle	1	CDC27,E2F2,VRK2,PSMA4,CUL1,PPP1R12A,PPP2R5B,NUP37,PPP1R12B,POLD3,AURKA,TPX2,BIRC5,PSME1,HAUS4,TINF2,CDC6,HSP90AB1,MAPK1,PSMA3,PSME2,MAPRE1,RBBP8,NBN,BABAM1,CDK6,YWHAE,NCAPG,ANAPC15,FOXM1,KIF20A,LMNB1,AKT3,CDC20,CDKN2C,OPTN,HJURP,CDKN1A,PSMF1,MAX,PSMB2,PKMYT1,CDKN2D,GINS2,TUBG1,TOP2A,TERF2,PCNA,CDK5RAP2,NUMA1,CASC5,ACTR1A,AKT1,PLK4,PSMA5,ENSA,CDKN2A,ATM,BUB1B,CCNB2,PSMB4,PSMC2,SGOL2,PSMD6,PTTG1,TE…
0.000959	508	1591	82	0.052	0.161	REAC:69278	rea	45	Cell Cycle, Mitotic	2	CDC27,E2F2,VRK2,PSMA4,CUL1,PPP1R12A,PPP2R5B,NUP37,PPP1R12B,POLD3,AURKA,TPX2,BIRC5,PSME1,HAUS4,CDC6,HSP90AB1,MAPK1,PSMA3,PSME2,MAPRE1,CDK6,YWHAE,NCAPG,ANAPC15,FOXM1,KIF20A,LMNB1,AKT3,CDC20,CDKN2C,OPTN,CDKN1A,PSMF1,MAX,PSMB2,PKMYT1,CDKN2D,GINS2,TUBG1,TOP2A,PCNA,CDK5RAP2,NUMA1,CASC5,ACTR1A,AKT1,PLK4,PSMA5,ENSA,CDKN2A,BUB1B,CCNB2,PSMB4,PSMC2,SGOL2,PSMD6,PTTG1,PLK1,RAB8A,CDT1,BUB1,CDK1,UBB,RRM2,PSMD1,…
4.13e-05	142	601	21	0.035	0.148	REAC:453279	rea	45	Mitotic G1-G1/S phases	3	E2F2,PSMA4,CUL1,PSME1,CDC6,PSMA3,PSME2,PSMF1,MAX,PSMB2,CDKN2D,TOP2A,PSMD6,CDT1,UBB,RRM2,PSMD1,TYMS,TFDP1,PSMB8,PSMB9
0.000245	119	601	18	0.03	0.151	REAC:69206	rea	45	G1/S Transition	4	PSMA4,CUL1,PSME1,CDC6,PSMA3,PSME2,PSMF1,MAX,PSMB2,PSMD6,CDT1,UBB,RRM2,PSMD1,TYMS,TFDP1,PSMB8,PSMB9
0.00124	72	601	13	0.022	0.181	REAC:69202	rea	45	Cyclin E associated events during G1/S transition	5	PSMA4,CUL1,PSME1,PSMA3,PSME2,PSMF1,MAX,PSMB2,PSMD6,UBB,PSMD1,PSMB8,PSMB9
0.00117	61	601	12	0.02	0.197	REAC:187577	rea	45	SCF(Skp2)-mediated degradation of p27/p21	6	PSMA4,CUL1,PSME1,PSMA3,PSME2,PSMF1,PSMB2,PSMD6,UBB,PSMD1,PSMB8,PSMB9
0.000119	87	1559	25	0.016	0.287	REAC:453276	rea	45	Regulation of mitotic cell cycle	3	CDC27,PSMA4,CUL1,AURKA,PSME1,PSMA3,PSME2,ANAPC15,CDC20,PSMF1,PSMB2,PSMA5,BUB1B,PSMB4,PSMC2,PSMD6,PTTG1,PLK1,CDK1,UBB,PSMD1,AURKB,PSMB8,PSMB9,PSMB3
0.000119	87	1559	25	0.016	0.287	REAC:174143	rea	45	APC/C-mediated degradation of cell cycle proteins	4	CDC27,PSMA4,CUL1,AURKA,PSME1,PSMA3,PSME2,ANAPC15,CDC20,PSMF1,PSMB2,PSMA5,BUB1B,PSMB4,PSMC2,PSMD6,PTTG1,PLK1,CDK1,UBB,PSMD1,AURKB,PSMB8,PSMB9,PSMB3
0.00053	77	609	14	0.023	0.182	REAC:176814	rea	45	Activation of APC/C and APC/C:Cdc20 mediated degradation of mitotic proteins	5	CDC27,PSMA4,PSME1,PSMA3,PSME2,CDC20,PSMF1,PSMB2,PSMD6,PTTG1,UBB,PSMD1,PSMB8,PSMB9
0.00045	76	609	14	0.023	0.184	REAC:176409	rea	45	APC/C:Cdc20 mediated degradation of mitotic proteins	6	CDC27,PSMA4,PSME1,PSMA3,PSME2,CDC20,PSMF1,PSMB2,PSMD6,PTTG1,UBB,PSMD1,PSMB8,PSMB9
0.00191	74	609	13	0.021	0.176	REAC:179419	rea	45	APC:Cdc20 mediated degradation of cell cycle proteins prior to satisfation of the cell cycle checkpoint	7	CDC27,PSMA4,PSME1,PSMA3,PSME2,CDC20,PSMF1,PSMB2,PSMD6,UBB,PSMD1,PSMB8,PSMB9
0.00163	73	609	13	0.021	0.178	REAC:174184	rea	45	Cdc20:Phospho-APC/C mediated degradation of Cyclin A	8	CDC27,PSMA4,PSME1,PSMA3,PSME2,CDC20,PSMF1,PSMB2,PSMD6,UBB,PSMD1,PSMB8,PSMB9
0.000107	68	609	14	0.023	0.206	REAC:174154	rea	45	APC/C:Cdc20 mediated degradation of Securin	7	CDC27,PSMA4,PSME1,PSMA3,PSME2,CDC20,PSMF1,PSMB2,PSMD6,PTTG1,UBB,PSMD1,PSMB8,PSMB9
0.000942	64	553	12	0.022	0.188	REAC:174084	rea	45	Autodegradation of Cdh1 by Cdh1:APC/C	5	CDC27,PSMA4,PSME1,PSMA3,PSME2,PSMF1,PSMB2,PSMD6,UBB,PSMD1,PSMB8,PSMB9
0.000181	73	1529	22	0.014	0.301	REAC:174178	rea	45	APC/C:Cdh1 mediated degradation of Cdc20 and other APC/C:Cdh1 targeted proteins in late mitosis/early G1	5	CDC27,PSMA4,AURKA,PSME1,PSMA3,PSME2,ANAPC15,CDC20,PSMF1,PSMB2,PSMA5,PSMB4,PSMC2,PSMD6,PTTG1,PLK1,UBB,PSMD1,AURKB,PSMB8,PSMB9,PSMB3
0.001	81	609	14	0.023	0.173	REAC:176408	rea	45	Regulation of APC/C activators between G1/S and early anaphase	5	CDC27,PSMA4,CUL1,PSME1,PSMA3,PSME2,CDC20,PSMF1,PSMB2,PSMD6,UBB,PSMD1,PSMB8,PSMB9
6.49e-05	56	609	13	0.021	0.232	REAC:174113	rea	45	SCF-beta-TrCP mediated degradation of Emi1	6	PSMA4,CUL1,PSME1,PSMA3,PSME2,CDC20,PSMF1,PSMB2,PSMD6,UBB,PSMD1,PSMB8,PSMB9
2.23e-05	180	1591	42	0.026	0.233	REAC:453274	rea	45	Mitotic G2-G2/M phases	3	PSMA4,CUL1,PPP1R12A,PPP1R12B,AURKA,TPX2,PSME1,HAUS4,HSP90AB1,PSMA3,PSME2,MAPRE1,YWHAE,FOXM1,OPTN,CDKN1A,PSMF1,PSMB2,PKMYT1,TUBG1,CDK5RAP2,NUMA1,ACTR1A,PLK4,PSMA5,CCNB2,PSMB4,PSMC2,PSMD6,PLK1,RAB8A,CDK1,UBB,PSMD1,DCTN2,TUBB4B,SFI1,PSMB8,CSNK1E,HAUS3,PSMB9,PSMB3
1.59e-05	178	1591	42	0.026	0.236	REAC:69275	rea	45	G2/M Transition	4	PSMA4,CUL1,PPP1R12A,PPP1R12B,AURKA,TPX2,PSME1,HAUS4,HSP90AB1,PSMA3,PSME2,MAPRE1,YWHAE,FOXM1,OPTN,CDKN1A,PSMF1,PSMB2,PKMYT1,TUBG1,CDK5RAP2,NUMA1,ACTR1A,PLK4,PSMA5,CCNB2,PSMB4,PSMC2,PSMD6,PLK1,RAB8A,CDK1,UBB,PSMD1,DCTN2,TUBB4B,SFI1,PSMB8,CSNK1E,HAUS3,PSMB9,PSMB3
0.00898	87	1591	22	0.014	0.253	REAC:2565942	rea	45	Regulation of PLK1 Activity at G2/M Transition	5	CUL1,PPP1R12A,PPP1R12B,AURKA,HAUS4,MAPRE1,YWHAE,OPTN,TUBG1,CDK5RAP2,ACTR1A,PLK4,CCNB2,PLK1,RAB8A,CDK1,UBB,DCTN2,TUBB4B,SFI1,CSNK1E,HAUS3
2.56e-05	61	1529	21	0.014	0.344	REAC:8852276	rea	45	The role of GTSE1 in G2/M progression after G2 checkpoint	5	PSMA4,PSME1,HSP90AB1,PSMA3,PSME2,MAPRE1,CDKN1A,PSMF1,PSMB2,PSMA5,CCNB2,PSMB4,PSMC2,PSMD6,PLK1,CDK1,UBB,PSMD1,PSMB8,PSMB9,PSMB3
0.000198	77	553	14	0.025	0.182	REAC:69304	rea	45	Regulation of DNA replication	3	E2F2,PSMA4,PSME1,CDC6,PSMA3,PSME2,PSMF1,PSMB2,PSMD6,CDT1,UBB,PSMD1,PSMB8,PSMB9
0.000769	74	553	13	0.024	0.176	REAC:69300	rea	45	Removal of licensing factors from origins	4	PSMA4,PSME1,CDC6,PSMA3,PSME2,PSMF1,PSMB2,PSMD6,CDT1,UBB,PSMD1,PSMB8,PSMB9
0.000556	72	553	13	0.024	0.181	REAC:68949	rea	45	Orc1 removal from chromatin	5	PSMA4,PSME1,CDC6,PSMA3,PSME2,PSMF1,PSMB2,PSMD6,CDT1,UBB,PSMD1,PSMB8,PSMB9
8.71e-05	52	553	12	0.022	0.231	REAC:69017	rea	45	CDK-mediated phosphorylation and removal of Cdc6	5	PSMA4,PSME1,CDC6,PSMA3,PSME2,PSMF1,PSMB2,PSMD6,UBB,PSMD1,PSMB8,PSMB9
0.000799	86	553	14	0.025	0.163	REAC:68874	rea	45	M/G1 Transition	3	E2F2,PSMA4,PSME1,CDC6,PSMA3,PSME2,PSMF1,PSMB2,PSMD6,CDT1,UBB,PSMD1,PSMB8,PSMB9
0.000799	86	553	14	0.025	0.163	REAC:69002	rea	45	DNA Replication Pre-Initiation	4	E2F2,PSMA4,PSME1,CDC6,PSMA3,PSME2,PSMF1,PSMB2,PSMD6,CDT1,UBB,PSMD1,PSMB8,PSMB9
4.72e-05	69	553	14	0.025	0.203	REAC:68867	rea	45	Assembly of the pre-replicative complex	5	E2F2,PSMA4,PSME1,CDC6,PSMA3,PSME2,PSMF1,PSMB2,PSMD6,CDT1,UBB,PSMD1,PSMB8,PSMB9
5.97e-05	60	553	13	0.024	0.217	REAC:68827	rea	45	CDT1 association with the CDC6:ORC:origin complex	6	PSMA4,PSME1,CDC6,PSMA3,PSME2,PSMF1,PSMB2,PSMD6,CDT1,UBB,PSMD1,PSMB8,PSMB9
0.0317	76	553	11	0.02	0.145	REAC:2262749	rea	46	Cellular response to hypoxia	1	PSMA4,PSME1,PSMA3,PSME2,PSMF1,PSMB2,PSMD6,UBB,PSMD1,PSMB8,PSMB9
0.0317	76	553	11	0.02	0.145	REAC:1234174	rea	46	Regulation of Hypoxia-inducible Factor (HIF) by oxygen	2	PSMA4,PSME1,PSMA3,PSME2,PSMF1,PSMB2,PSMD6,UBB,PSMD1,PSMB8,PSMB9
0.00947	67	553	11	0.02	0.164	REAC:1234176	rea	46	Oxygen-dependent proline hydroxylation of Hypoxia-inducible Factor Alpha	3	PSMA4,PSME1,PSMA3,PSME2,PSMF1,PSMB2,PSMD6,UBB,PSMD1,PSMB8,PSMB9
0.013	95	553	13	0.024	0.137	REAC:5687128	rea	223	MAPK6/MAPK4 signaling	1	PSMA4,PSME1,PSMA3,PSME2,AGO2,PSMF1,PSMB2,MOV10,PSMD6,UBB,PSMD1,PSMB8,PSMB9
0.000878	53	553	11	0.02	0.208	REAC:180534	rea	191	Vpu mediated degradation of CD4	1	PSMA4,PSME1,PSMA3,PSME2,PSMF1,PSMB2,PSMD6,UBB,PSMD1,PSMB8,PSMB9
0.0211	177	1559	34	0.022	0.192	REAC:2555396	rea	222	Mitotic Metaphase and Anaphase	1	CDC27,VRK2,PSMA4,PPP2R5B,NUP37,BIRC5,PSME1,PSMA3,PSME2,MAPRE1,ANAPC15,LMNB1,CDC20,PSMF1,PSMB2,CASC5,PSMA5,BUB1B,PSMB4,PSMC2,SGOL2,PSMD6,PTTG1,PLK1,BUB1,UBB,PSMD1,ANKLE2,RPS27,AURKB,SKA2,PSMB8,PSMB9,PSMB3
0.0187	176	1559	34	0.022	0.193	REAC:68882	rea	222	Mitotic Anaphase	2	CDC27,VRK2,PSMA4,PPP2R5B,NUP37,BIRC5,PSME1,PSMA3,PSME2,MAPRE1,ANAPC15,LMNB1,CDC20,PSMF1,PSMB2,CASC5,PSMA5,BUB1B,PSMB4,PSMC2,SGOL2,PSMD6,PTTG1,PLK1,BUB1,UBB,PSMD1,ANKLE2,RPS27,AURKB,SKA2,PSMB8,PSMB9,PSMB3
0.0339	165	737	20	0.027	0.121	REAC:2467813	rea	222	Separation of Sister Chromatids	3	CDC27,PSMA4,PPP2R5B,NUP37,BIRC5,PSME1,PSMA3,PSME2,MAPRE1,CDC20,PSMF1,PSMB2,PSMD6,PTTG1,BUB1,UBB,PSMD1,SKA2,PSMB8,PSMB9
0.00945	149	553	17	0.031	0.114	REAC:3858494	rea	92	Beta-catenin independent WNT signaling	1	PSMA4,AP2S1,PSME1,PSMA3,PSME2,AGO2,PSMF1,PSMB2,ARRB2,MOV10,FZD5,PSMD6,AXIN2,UBB,PSMD1,PSMB8,PSMB9
0.00237	94	553	14	0.025	0.149	REAC:4086400	rea	92	PCP/CE pathway	2	PSMA4,AP2S1,PSME1,PSMA3,PSME2,PSMF1,PSMB2,ARRB2,FZD5,PSMD6,UBB,PSMD1,PSMB8,PSMB9
0.00112	65	553	12	0.022	0.185	REAC:4608870	rea	92	Asymmetric localization of PCP proteins	3	PSMA4,PSME1,PSMA3,PSME2,PSMF1,PSMB2,FZD5,PSMD6,UBB,PSMD1,PSMB8,PSMB9
0.00224	58	553	11	0.02	0.19	REAC:4641258	rea	230	Degradation of DVL	1	PSMA4,PSME1,PSMA3,PSME2,PSMF1,PSMB2,PSMD6,UBB,PSMD1,PSMB8,PSMB9
0.0338	21	60	3	0.05	0.143	REAC:198753	rea	234	ERK/MAPK targets	1	MEF2A,DUSP3,MAPK14
0.00817	66	553	11	0.02	0.167	REAC:5358346	rea	41	Hedgehog ligand biogenesis	1	PSMA4,PSME1,PSMA3,PSME2,PSMF1,PSMB2,PSMD6,UBB,PSMD1,PSMB8,PSMB9
0.00667	84	690	14	0.02	0.167	REAC:195253	rea	142	Degradation of beta-catenin by the destruction complex	1	PSMA4,CUL1,PPP2R5B,PSME1,PSMA3,PSME2,PSMF1,PSMB2,PSMD6,AXIN2,UBB,PSMD1,PSMB8,PSMB9
1.33e-26	2054	969	241	0.249	0.117	REAC:168256	rea	51	Immune System	1	FGR,CDC27,PGLYRP1,RNF216,LTF,MVP,HGF,SERPINB1,CD44,SLAMF7,MAP2K3,PSMA4,AP2S1,NEDD4L,CUL1,EIF2AK2,ATP11B,SLC2A3,ACAA1,ELMO2,CTSA,SP100,PKM,IFI35,MEF2A,PPP2R5B,SPTB,DAPP1,NFATC3,NUP37,MARK3,ACTB,KIFAP3,CEACAM1,FYB,CYLD,RAB10,CD59,OAS1,ICAM1,IRAK3,NLRC4,NLRP1,PSME1,JAK2,CDC34,OSM,CYB5R3,PYGL,PSMA3,PSME2,HCK,TNFSF13B,COTL1,TCEB2,RELB,KLC3,LILRB1,JAK3,LIMK1,DDX58,PIP5K1B,KPNB1,DUSP3,MAP2K6,NFKB1,UBE2D…
7.66e-12	651	742	77	0.104	0.118	REAC:1280215	rea	51	Cytokine Signaling in Immune system	2	HGF,CD44,PSMA4,CUL1,EIF2AK2,SP100,IFI35,PPP2R5B,SPTB,NUP37,MARK3,OAS1,ICAM1,IRAK3,PSME1,JAK2,OSM,PSMA3,PSME2,HCK,TNFSF13B,RELB,JAK3,DDX58,KPNB1,MAP2K6,OAS2,TRIM38,CISH,STAT1,GBP3,GBP1,FLT3,MT2A,IRF1,IL1B,PSMF1,PSMB2,STAT5A,MAP2K2,TRIM21,TRIM5,TRIM22,XAF1,RSAD2,IL15RA,IL1RN,CASP1,PML,ARRB2,UBA3,FCGR1A,GBP5,UBE2L6,NRG1,ADAR,JAK1,GBP2,GBP4,PSMD6,PRKCD,IFI27,IRF2,LGALS9,UBB,STAT2,MYD88,PSMD1,UBE2N,SO…
0.0031	102	601	15	0.025	0.147	REAC:5668541	rea	51	TNFR2 non-canonical NF-kB pathway	3	PSMA4,CUL1,PSME1,PSMA3,PSME2,TNFSF13B,RELB,PSMF1,PSMB2,UBA3,PSMD6,UBB,PSMD1,PSMB8,PSMB9
1.76e-05	60	601	14	0.023	0.233	REAC:5676590	rea	51	NIK-->noncanonical NF-kB signaling	4	PSMA4,CUL1,PSME1,PSMA3,PSME2,RELB,PSMF1,PSMB2,UBA3,PSMD6,UBB,PSMD1,PSMB8,PSMB9
0.00931	418	757	40	0.053	0.096	REAC:449147	rea	51	Signaling by Interleukins	3	HGF,PSMA4,CUL1,PPP2R5B,SPTB,MARK3,IRAK3,PSME1,JAK2,OSM,PSMA3,PSME2,HCK,JAK3,MAP2K6,STAT1,FLT3,IL1B,PSMF1,PSMB2,STAT5A,MAP2K2,IL15RA,IL1RN,CASP1,ARRB2,NRG1,IL34,JAK1,PSMD6,LGALS9,UBB,MYD88,PSMD1,UBE2N,SOCS3,IRS2,IL27,PSMB8,PSMB9
0.0214	27	399	6	0.015	0.222	REAC:6783589	rea	51	Interleukin-6 family signaling	4	JAK2,OSM,STAT1,JAK1,SOCS3,IL27
0.000614	24	1397	11	0.008	0.458	REAC:982772	rea	51	Growth hormone receptor signaling	3	JAK2,MAPK1,PTPN6,CISH,STAT1,STAT5A,STAT5B,SOCS3,IRS2,PTPN1,LYN
2.99e-15	196	1590	62	0.039	0.316	REAC:913531	rea	51	Interferon Signaling	3	CD44,EIF2AK2,SP100,IFI35,EIF4G3,NUP37,OAS1,ICAM1,JAK2,DDX58,KPNB1,OAS3,OAS2,PTPN6,TRIM38,STAT1,GBP3,GBP1,IFIT3,IFIT2,TRIM25,MT2A,IRF1,TRIM21,TRIM5,TRIM22,XAF1,RSAD2,OASL,FLNB,HERC5,PML,IRF8,IFITM3,CAMK2G,FCGR1A,GBP5,UBE2L6,IFNAR2,ADAR,JAK1,GBP2,GBP4,PRKCD,IFI27,B2M,IRF2,UBB,STAT2,PTPN2,UBE2N,UBA7,KPNA2,GBP6,SOCS3,IRF7,IFITM1,PTPN1,FCGR1B,PSMB8,HLA-E,TRIM10
2.91e-08	69	1590	27	0.017	0.391	REAC:909733	rea	51	Interferon alpha/beta signaling	4	IFI35,OAS1,OAS3,OAS2,PTPN6,STAT1,IFIT3,IFIT2,IRF1,XAF1,RSAD2,OASL,IRF8,IFITM3,IFNAR2,ADAR,JAK1,GBP2,IFI27,IRF2,STAT2,SOCS3,IRF7,IFITM1,PTPN1,PSMB8,HLA-E
2.56e-14	91	1397	37	0.026	0.407	REAC:877300	rea	51	Interferon gamma signaling	4	CD44,SP100,OAS1,ICAM1,JAK2,OAS3,OAS2,PTPN6,TRIM38,STAT1,GBP3,GBP1,TRIM25,MT2A,IRF1,TRIM21,TRIM5,TRIM22,PML,IRF8,CAMK2G,FCGR1A,GBP5,JAK1,GBP2,GBP4,PRKCD,B2M,IRF2,PTPN2,GBP6,SOCS3,IRF7,PTPN1,FCGR1B,HLA-E,TRIM10
0.0277	14	1397	7	0.005	0.5	REAC:877312	rea	51	Regulation of IFNG signaling	5	JAK2,PTPN6,STAT1,JAK1,PTPN2,SOCS3,PTPN1
9.51e-05	849	968	88	0.091	0.104	REAC:1280218	rea	51	Adaptive Immune System	2	CDC27,HGF,SLAMF7,PSMA4,AP2S1,NEDD4L,CUL1,CTSA,PPP2R5B,DAPP1,KIFAP3,FYB,ICAM1,PSME1,CDC34,PSMA3,PSME2,TCEB2,KLC3,LILRB1,PIP5K1B,NFKB1,UBE2D3,KLHL5,CLEC2B,PTPN6,FBXO9,CD207,FBXO6,AKT3,CDC20,FBXL5,CD274,AGO2,PSMF1,PSMB2,TRIM21,MKRN1,CTSL,CD36,BLK,ACTR1A,UBA3,FCGR1A,PIP4K2A,SEC24D,TRIP12,LY96,MOV10,PIK3AP1,UBE2L6,NRG1,KIT,CD1C,KLHL21,PSMD6,DTX3L,RNF123,CTSB,RILP,TAP1,UBB,MYD88,PSMD1,RNF213,UBE2N,CD30…
4.82e-07	371	766	47	0.061	0.127	REAC:983169	rea	51	Class I MHC mediated antigen processing & presentation	3	CDC27,PSMA4,NEDD4L,CUL1,PSME1,CDC34,PSMA3,PSME2,KLHL5,FBXO9,CD207,FBXO6,CDC20,FBXL5,PSMF1,PSMB2,TRIM21,MKRN1,CD36,UBA3,FCGR1A,SEC24D,TRIP12,LY96,UBE2L6,KLHL21,PSMD6,DTX3L,RNF123,TAP1,UBB,MYD88,PSMD1,RNF213,UBE2N,CALR,SIAH2,SOCS3,TRIM69,UBE2H,RNF220,SIAH1,ATG7,FCGR1B,UBE2J1,PSMB8,PSMB9
1.53e-05	309	738	38	0.051	0.123	REAC:983168	rea	51	Antigen processing: Ubiquitination & Proteasome degradation	4	CDC27,PSMA4,NEDD4L,CUL1,PSME1,CDC34,PSMA3,PSME2,KLHL5,FBXO9,FBXO6,CDC20,FBXL5,PSMF1,PSMB2,TRIM21,MKRN1,UBA3,TRIP12,UBE2L6,KLHL21,PSMD6,DTX3L,RNF123,UBB,PSMD1,RNF213,UBE2N,SIAH2,SOCS3,TRIM69,UBE2H,RNF220,SIAH1,ATG7,UBE2J1,PSMB8,PSMB9
2.12e-06	101	1529	30	0.02	0.297	REAC:1236975	rea	51	Antigen processing-Cross presentation	4	PSMA4,PSME1,PSMA3,PSME2,CD207,PSMF1,PSMB2,CTSL,CD36,PSMA5,FCGR1A,LY96,PSMB4,PSMC2,PSMD6,B2M,PDIA3,TAP1,UBB,MYD88,PSMD1,TLR1,CALR,FCGR1B,PSMB8,TAP2,HLA-E,TAPBP,PSMB9,PSMB3
1.15e-05	85	1529	26	0.017	0.306	REAC:1236974	rea	51	ER-Phagosome pathway	5	PSMA4,PSME1,PSMA3,PSME2,PSMF1,PSMB2,CD36,PSMA5,LY96,PSMB4,PSMC2,PSMD6,B2M,PDIA3,TAP1,UBB,MYD88,PSMD1,TLR1,CALR,PSMB8,TAP2,HLA-E,TAPBP,PSMB9,PSMB3
6.92e-05	51	553	12	0.022	0.235	REAC:1236978	rea	51	Cross-presentation of soluble exogenous antigens (endosomes)	5	PSMA4,PSME1,PSMA3,PSME2,PSMF1,PSMB2,FCGR1A,PSMD6,PSMD1,FCGR1B,PSMB8,PSMB9
1.2e-18	1292	1129	178	0.158	0.138	REAC:168249	rea	51	Innate Immune System	2	FGR,PGLYRP1,RANBP9,RNF216,LTF,MVP,HGF,SERPINB1,ERP44,CD44,MAP2K3,PSMA4,CUL1,GDI2,ATP11B,SLC2A3,ACAA1,ELMO2,CTSA,PKM,MEF2A,PPP2R5B,SPTB,NFATC3,MARK3,ACTB,CEACAM1,CYLD,RAB10,CD59,IRAK3,NLRC4,NLRP1,PSME1,HSP90AB1,JAK2,CDC34,CYB5R3,PYGL,PSMA3,PSME2,HCK,COTL1,RELB,JAK3,LIMK1,DDX58,PIP5K1B,KPNB1,DUSP3,MAP2K6,NFKB1,UBE2D3,BIRC2,PTPN6,MAPK14,ACTR3,IFIH1,CAPZA1,AKT3,MMP8,ARG1,CYSTM1,TRIM25,CCR2,PLAU,NCKAP…
0.0145	48	124	5	0.04	0.104	REAC:168643	rea	51	Nucleotide-binding domain, leucine rich repeat containing receptor (NLR) signaling pathways	3	NLRC4,MAP2K6,MAPK14,AIM2,CASP4
0.000173	127	1529	31	0.02	0.244	REAC:5621481	rea	51	C-type lectin receptors (CLRs)	3	PSMA4,CUL1,NFATC3,ICAM3,PSME1,CDC34,PSMA3,PSME2,RELB,NFKB1,CLEC4A,IL1B,PSMF1,PSMB2,NFATC1,PSMA5,UBA3,FCER1G,PSMB4,PSMC2,PSMD6,PRKCD,CLEC4D,UBB,PSMD1,UBE2N,PSMB8,NRAS,PSMB9,LYN,PSMB3
9.52e-05	103	898	21	0.023	0.204	REAC:5607764	rea	51	CLEC7A (Dectin-1) signaling	4	PSMA4,CUL1,NFATC3,PSME1,CDC34,PSMA3,PSME2,RELB,NFKB1,IL1B,PSMF1,PSMB2,NFATC1,UBA3,PSMD6,PRKCD,UBB,PSMD1,UBE2N,PSMB8,PSMB9
3.41e-05	63	601	14	0.023	0.222	REAC:5607761	rea	51	Dectin-1 mediated noncanonical NF-kB signaling	5	PSMA4,CUL1,PSME1,PSMA3,PSME2,RELB,PSMF1,PSMB2,UBA3,PSMD6,UBB,PSMD1,PSMB8,PSMB9
0.0305	69	232	7	0.03	0.101	REAC:1834949	rea	51	Cytosolic sensors of pathogen-associated DNA	3	TRIM21,S100A12,IFI16,MB21D1,STAT6,MYD88,POLR1D
0.024	19	174	4	0.023	0.211	REAC:1834941	rea	51	STING mediated induction of host immune responses	4	TRIM21,IFI16,MB21D1,STAT6
9.83e-05	149	1325	32	0.024	0.215	REAC:168898	rea	51	Toll-Like Receptors Cascades	3	MAP2K3,CUL1,MEF2A,IRAK3,MAPK1,RIPK2,DUSP3,MAP2K6,NFKB1,UBE2D3,BIRC2,MAPK14,RIPK3,ECSIT,CTSL,CD36,TANK,CNPY3,S100A8,LY96,S100A9,S100A12,CTSB,HSP90B1,ITGAM,UBB,MYD88,TLR1,UBE2N,IRF7,TLR5,IRAK4
0.0489	92	1325	19	0.014	0.207	REAC:181438	rea	51	Toll Like Receptor 2 (TLR2) Cascade	4	MAP2K3,CUL1,MEF2A,IRAK3,MAPK1,RIPK2,DUSP3,MAP2K6,NFKB1,MAPK14,ECSIT,CD36,LY96,S100A12,UBB,MYD88,TLR1,UBE2N,IRAK4
0.0489	92	1325	19	0.014	0.207	REAC:168188	rea	51	Toll Like Receptor TLR6:TLR2 Cascade	5	MAP2K3,CUL1,MEF2A,IRAK3,MAPK1,RIPK2,DUSP3,MAP2K6,NFKB1,MAPK14,ECSIT,CD36,LY96,S100A12,UBB,MYD88,TLR1,UBE2N,IRAK4
0.0489	92	1325	19	0.014	0.207	REAC:168179	rea	51	Toll Like Receptor TLR1:TLR2 Cascade	5	MAP2K3,CUL1,MEF2A,IRAK3,MAPK1,RIPK2,DUSP3,MAP2K6,NFKB1,MAPK14,ECSIT,CD36,LY96,S100A12,UBB,MYD88,TLR1,UBE2N,IRAK4
0.00224	82	132	7	0.053	0.085	REAC:168142	rea	51	Toll Like Receptor 10 (TLR10) Cascade	4	MEF2A,DUSP3,MAP2K6,MAPK14,S100A12,MYD88,TLR5
0.0324	85	132	6	0.045	0.071	REAC:168181	rea	51	Toll Like Receptor 7/8 (TLR7/8) Cascade	4	MEF2A,DUSP3,MAP2K6,MAPK14,S100A12,MYD88
0.00572	123	1325	25	0.019	0.203	REAC:166016	rea	51	Toll Like Receptor 4 (TLR4) Cascade	4	MAP2K3,CUL1,MEF2A,IRAK3,MAPK1,RIPK2,DUSP3,MAP2K6,NFKB1,UBE2D3,BIRC2,MAPK14,RIPK3,ECSIT,CD36,TANK,LY96,S100A12,ITGAM,UBB,MYD88,TLR1,UBE2N,IRF7,IRAK4
0.0033	112	1325	24	0.018	0.214	REAC:166054	rea	51	Activated TLR4 signalling	5	MAP2K3,CUL1,MEF2A,IRAK3,MAPK1,RIPK2,DUSP3,MAP2K6,NFKB1,UBE2D3,BIRC2,MAPK14,RIPK3,ECSIT,CD36,TANK,LY96,S100A12,UBB,MYD88,TLR1,UBE2N,IRF7,IRAK4
0.0489	92	1325	19	0.014	0.207	REAC:166058	rea	51	MyD88:Mal cascade initiated on plasma membrane	6	MAP2K3,CUL1,MEF2A,IRAK3,MAPK1,RIPK2,DUSP3,MAP2K6,NFKB1,MAPK14,ECSIT,CD36,LY96,S100A12,UBB,MYD88,TLR1,UBE2N,IRAK4
0.00224	82	132	7	0.053	0.085	REAC:168176	rea	51	Toll Like Receptor 5 (TLR5) Cascade	4	MEF2A,DUSP3,MAP2K6,MAPK14,S100A12,MYD88,TLR5
0.00224	82	132	7	0.053	0.085	REAC:975871	rea	51	MyD88 cascade initiated on plasma membrane	5	MEF2A,DUSP3,MAP2K6,MAPK14,S100A12,MYD88,TLR5
0.042	89	132	6	0.045	0.067	REAC:168138	rea	51	Toll Like Receptor 9 (TLR9) Cascade	4	MEF2A,DUSP3,MAP2K6,MAPK14,S100A12,MYD88
0.0324	85	132	6	0.045	0.071	REAC:975155	rea	51	MyD88 dependent cascade initiated on endosome	5	MEF2A,DUSP3,MAP2K6,MAPK14,S100A12,MYD88
0.0284	83	132	6	0.045	0.072	REAC:975138	rea	51	TRAF6 mediated induction of NFkB and MAP kinases upon TLR7/8 or 9 activation	6	MEF2A,DUSP3,MAP2K6,MAPK14,S100A12,MYD88
0.0363	97	1214	19	0.016	0.196	REAC:168164	rea	51	Toll Like Receptor 3 (TLR3) Cascade	4	MAP2K3,CUL1,MEF2A,MAPK1,RIPK2,DUSP3,MAP2K6,NFKB1,UBE2D3,BIRC2,MAPK14,RIPK3,TANK,LY96,S100A12,UBB,MYD88,UBE2N,IRF7
0.0363	97	1214	19	0.016	0.196	REAC:166166	rea	51	MyD88-independent TLR3/TLR4 cascade	5	MAP2K3,CUL1,MEF2A,MAPK1,RIPK2,DUSP3,MAP2K6,NFKB1,UBE2D3,BIRC2,MAPK14,RIPK3,TANK,LY96,S100A12,UBB,MYD88,UBE2N,IRF7
0.0363	97	1214	19	0.016	0.196	REAC:937061	rea	51	TRIF-mediated TLR3/TLR4 signaling	6	MAP2K3,CUL1,MEF2A,MAPK1,RIPK2,DUSP3,MAP2K6,NFKB1,UBE2D3,BIRC2,MAPK14,RIPK3,TANK,LY96,S100A12,UBB,MYD88,UBE2N,IRF7
0.0183	83	1128	17	0.015	0.205	REAC:168928	rea	51	RIG-I/MDA5 mediated induction of IFN-alpha/beta pathways	3	RNF216,CYLD,DDX58,NFKB1,UBE2D3,IFIH1,TRIM25,IRF1,TANK,HERC5,NLRC5,UBE2L6,S100A12,IRF2,UBB,MYD88,IRF7
0.0498	36	1128	10	0.009	0.278	REAC:936440	rea	51	Negative regulators of RIG-I/MDA5 signaling	4	RNF216,CYLD,DDX58,UBE2D3,IFIH1,TRIM25,HERC5,NLRC5,UBE2L6,UBB
0.00383	68	601	12	0.02	0.176	REAC:1169091	rea	93	Activation of NF-kappaB in B cells	1	PSMA4,CUL1,PSME1,PSMA3,PSME2,PSMF1,PSMB2,PSMD6,UBB,PSMD1,PSMB8,PSMB9
0.00129	55	553	11	0.02	0.2	REAC:180585	rea	145	Vif-mediated degradation of APOBEC3G	1	PSMA4,PSME1,PSMA3,PSME2,PSMF1,PSMB2,PSMD6,UBB,PSMD1,PSMB8,PSMB9
0.00947	67	553	11	0.02	0.164	REAC:69615	rea	23	G1/S DNA Damage Checkpoints	1	PSMA4,PSME1,PSMA3,PSME2,PSMF1,PSMB2,PSMD6,UBB,PSMD1,PSMB8,PSMB9
0.00703	65	553	11	0.02	0.169	REAC:69580	rea	23	p53-Dependent G1/S DNA damage checkpoint	2	PSMA4,PSME1,PSMA3,PSME2,PSMF1,PSMB2,PSMD6,UBB,PSMD1,PSMB8,PSMB9
0.00703	65	553	11	0.02	0.169	REAC:69563	rea	23	p53-Dependent G1 DNA Damage Response	3	PSMA4,PSME1,PSMA3,PSME2,PSMF1,PSMB2,PSMD6,UBB,PSMD1,PSMB8,PSMB9
0.00156	56	553	11	0.02	0.196	REAC:69541	rea	23	Stabilization of p53	4	PSMA4,PSME1,PSMA3,PSME2,PSMF1,PSMB2,PSMD6,UBB,PSMD1,PSMB8,PSMB9
0.000878	53	553	11	0.02	0.208	REAC:349425	rea	23	Autodegradation of the E3 ubiquitin ligase COP1	5	PSMA4,PSME1,PSMA3,PSME2,PSMF1,PSMB2,PSMD6,UBB,PSMD1,PSMB8,PSMB9
0.00107	54	553	11	0.02	0.204	REAC:69613	rea	23	p53-Independent G1/S DNA damage checkpoint	2	PSMA4,PSME1,PSMA3,PSME2,PSMF1,PSMB2,PSMD6,UBB,PSMD1,PSMB8,PSMB9
0.00107	54	553	11	0.02	0.204	REAC:69610	rea	23	p53-Independent DNA Damage Response	3	PSMA4,PSME1,PSMA3,PSME2,PSMF1,PSMB2,PSMD6,UBB,PSMD1,PSMB8,PSMB9
0.00107	54	553	11	0.02	0.204	REAC:69601	rea	23	Ubiquitin Mediated Degradation of Phosphorylated Cdc25A	4	PSMA4,PSME1,PSMA3,PSME2,PSMF1,PSMB2,PSMD6,UBB,PSMD1,PSMB8,PSMB9
0.0126	69	553	11	0.02	0.159	REAC:5658442	rea	147	Regulation of RAS by GAPs	1	PSMA4,PSME1,PSMA3,PSME2,PSMF1,PSMB2,PSMD6,UBB,PSMD1,PSMB8,PSMB9
0.0109	364	690	34	0.049	0.093	REAC:5663202	rea	19	Diseases of signal transduction	1	HGF,PSMA4,CUL1,PPP2R5B,MARK3,PSME1,JAK2,PSMA3,PSME2,ZC3HAV1,FGFR1OP2,KAT2B,STAT1,PSMF1,PSMB2,STAT5A,MAP2K2,KIAA0754,MPRIP,ARRB2,PIK3AP1,NRG1,NAPEPLD,FZD5,HDAC11,PSMD6,UBB,PSMD1,AGTRAP,KREMEN1,IRS2,ATG7,PSMB8,PSMB9
0.00266	59	553	11	0.02	0.186	REAC:5387390	rea	19	Hh mutants abrogate ligand secretion	2	PSMA4,PSME1,PSMA3,PSME2,PSMF1,PSMB2,PSMD6,UBB,PSMD1,PSMB8,PSMB9
0.00187	57	553	11	0.02	0.193	REAC:5362768	rea	19	Hh mutants that don't undergo autocatalytic processing are degraded by ERAD	3	PSMA4,PSME1,PSMA3,PSME2,PSMF1,PSMB2,PSMD6,UBB,PSMD1,PSMB8,PSMB9
0.0243	87	553	12	0.022	0.138	REAC:351202	rea	214	Metabolism of polyamines	1	PSMA4,PSME1,PSMA3,PSME2,ARG1,PSMF1,PSMB2,PSMD6,GATM,PSMD1,PSMB8,PSMB9
0.0053	52	553	10	0.018	0.192	REAC:350562	rea	214	Regulation of ornithine decarboxylase (ODC)	2	PSMA4,PSME1,PSMA3,PSME2,PSMF1,PSMB2,PSMD6,PSMD1,PSMB8,PSMB9
0.00418	175	863	25	0.029	0.143	REAC:5357801	rea	109	Programmed Cell Death	1	FAS,PSMA4,PSME1,PSMA3,PSME2,BBC3,KPNB1,BIRC2,LMNB1,AKT3,TNFSF10,PSMF1,PSMB2,LY96,PSMD6,PRKCD,CASP7,MLKL,UBB,BCL2L1,PSMD1,TFDP1,OPA1,PSMB8,PSMB9
0.00939	172	863	24	0.028	0.14	REAC:109581	rea	109	Apoptosis	2	FAS,PSMA4,PSME1,PSMA3,PSME2,BBC3,KPNB1,BIRC2,LMNB1,AKT3,TNFSF10,PSMF1,PSMB2,LY96,PSMD6,PRKCD,CASP7,UBB,BCL2L1,PSMD1,TFDP1,OPA1,PSMB8,PSMB9
0.00129	55	553	11	0.02	0.2	REAC:169911	rea	109	Regulation of Apoptosis	3	PSMA4,PSME1,PSMA3,PSME2,PSMF1,PSMB2,PSMD6,UBB,PSMD1,PSMB8,PSMB9
0.000585	51	553	11	0.02	0.216	REAC:211733	rea	109	Regulation of activated PAK-2p34 by proteasome mediated degradation	4	PSMA4,PSME1,PSMA3,PSME2,PSMF1,PSMB2,PSMD6,UBB,PSMD1,PSMB8,PSMB9
0.00106	88	553	14	0.025	0.159	REAC:450531	rea	163	Regulation of mRNA stability by proteins that bind AU-rich elements	1	PSMA4,PSME1,PSMA3,PSME2,MAPK14,XRN1,PSMF1,PSMB2,PSMD6,PRKCD,UBB,PSMD1,PSMB8,PSMB9
0.00156	56	553	11	0.02	0.196	REAC:450408	rea	163	AUF1 (hnRNP D0) binds and destabilizes mRNA	2	PSMA4,PSME1,PSMA3,PSME2,PSMF1,PSMB2,PSMD6,UBB,PSMD1,PSMB8,PSMB9
0.0169	102	616	14	0.023	0.137	REAC:5610787	rea	136	Hedgehog 'off' state	1	FUZ,PSMA4,CUL1,GNAS,PSME1,PSMA3,PSME2,PSMF1,PSMB2,PSMD6,UBB,PSMD1,PSMB8,PSMB9
0.0014	62	601	12	0.02	0.194	REAC:5610780	rea	136	Degradation of GLI1 by the proteasome	2	PSMA4,CUL1,PSME1,PSMA3,PSME2,PSMF1,PSMB2,PSMD6,UBB,PSMD1,PSMB8,PSMB9
0.00117	61	601	12	0.02	0.197	REAC:5610783	rea	136	Degradation of GLI2 by the proteasome	2	PSMA4,CUL1,PSME1,PSMA3,PSME2,PSMF1,PSMB2,PSMD6,UBB,PSMD1,PSMB8,PSMB9
0.00117	61	601	12	0.02	0.197	REAC:5610785	rea	136	GLI3 is processed to GLI3R by the proteasome	2	PSMA4,CUL1,PSME1,PSMA3,PSME2,PSMF1,PSMB2,PSMD6,UBB,PSMD1,PSMB8,PSMB9
0.0435	3	91	2	0.022	0.667	REAC:5602680	rea	2	MyD88 deficiency (TLR5)	1	MYD88,TLR5
ONLY GENES POSITIVELY CORRELATED WITH CRP
p-value	T	Q	Q&T	Q&T/Q	Q&T/T	term ID	t type	t group	t name	t depth	Q&T list
0.000451	124	1083	25	0.023	0.202	KEGG:04110	keg	209	Cell cycle	1	CDC27,E2F2,CUL1,CDC6,GADD45B,CDK6,YWHAE,MAD2L2,GADD45A,CDC20,CDKN2C,CDKN1A,PKMYT1,CDKN2D,GADD45G,PCNA,CDKN2A,BUB1B,CCNB2,PTTG1,PLK1,BUB1,CDK1,TFDP1,E2F4
0.00347	142	1053	25	0.024	0.176	KEGG:04210	keg	26	Apoptosis	1	FAS,ACTB,BIRC5,GADD45B,MAPK1,SEPT4,NFKB1,BIRC2,LMNB1,GADD45A,TNFSF10,TUBA1B,MAP2K2,GADD45G,CTSL,BCL2A1,CAPN2,SPTA1,CASP3,CTSB,CASP7,TUBA1C,BCL2L1,ACTG1,NRAS
6.75e-09	170	1098	40	0.036	0.235	KEGG:04621	keg	128	NOD-like receptor signaling pathway	1	GABARAPL2,OAS1,NLRC4,MAPK1,RIPK2,NAMPT,NFKB1,BIRC2,OAS3,OAS2,MAPK14,STAT1,GBP3,GBP1,IL1B,RIPK3,CARD6,TANK,CASP1,CASP5,GBP5,MCU,IFNAR2,GBP2,GBP4,IFI16,AIM2,PRKCD,CTSB,STAT2,BCL2L1,MYD88,SHARPIN,IRF7,CASP4,IRAK4,CARD16,VDAC1,NAIP,CARD17
0.00275	183	789	25	0.032	0.137	KEGG:05168	keg	45	Herpes simplex infection	1	FAS,CUL1,EIF2AK2,SP100,EIF2AK1,OAS1,SRPK1,JAK2,CDC34,DDX58,NFKB1,OAS2,IFIH1,STAT1,IL1B,PML,TAP1,CDK1,STAT2,MYD88,SOCS3,IRF7,IFIT1B,TAP2,HLA-E
3.79e-07	175	522	26	0.05	0.149	KEGG:05164	keg	227	Influenza A	1	FAS,MAP2K3,EIF2AK2,EIF2AK1,OAS1,ICAM1,JAK2,DDX58,MAP2K6,OAS2,MAPK14,IFIH1,STAT1,TNFSF10,IL1B,MAP2K2,RSAD2,CASP1,PML,FURIN,ADAR,CXCL10,STAT2,MYD88,SOCS3,VDAC1
0.0144	62	422	9	0.021	0.145	KEGG:04623	keg	7	Cytosolic DNA-sensing pathway	1	DDX58,ZBP1,IL1B,CASP1,ADAR,AIM2,MB21D1,CXCL10,POLR1D
0.014	69	951	14	0.015	0.203	KEGG:05140	keg	72	Leishmaniasis	1	JAK2,MAPK1,NFKB1,PTPN6,MAPK14,STAT1,IL1B,IL10,FCGR2A,FCGR1A,ITGAM,MYD88,IRAK4,CR1
1.62e-05	44	446	11	0.025	0.25	KEGG:03050	keg	5	Proteasome	1	PSMA4,PSME1,PSMA3,PSME2,PSMF1,PSMB2,POMP,PSMD6,PSMD1,PSMB8,PSMB9
0.0303	55	81	4	0.049	0.073	KEGG:05134	keg	149	Legionellosis	1	NLRC4,MYD88,TLR5,CR1
0.00149	76	1006	17	0.017	0.224	KEGG:05133	keg	86	Pertussis	1	MAPK1,NFKB1,MAPK14,IRF1,IL1B,IL10,CASP1,SERPING1,LY96,CASP3,CASP7,C2,ITGAM,CFL1,MYD88,C1QB,IRAK4
0.0149	67	104	5	0.048	0.075	KEGG:00010	keg	223	Glycolysis / Gluconeogenesis	1	ENO1,LDHA,HK3,PGAM1,BPGM
0.00328	137	474	16	0.034	0.117	KEGG:05162	keg	38	Measles	1	FAS,EIF2AK2,EIF2AK1,OAS1,JAK2,JAK3,DDX58,OAS2,IFIH1,STAT1,TNFSF10,IL1B,STAT5A,ADAR,STAT2,MYD88
0.0064	76	446	11	0.025	0.145	REAC:5619115	rea	61	Disorders of transmembrane transporters	1	PSMA4,PSME1,PSMA3,PSME2,PSMF1,PSMB2,PSMD6,UBB,PSMD1,PSMB8,PSMB9
0.00246	69	446	11	0.025	0.159	REAC:5619084	rea	61	ABC transporter disorders	2	PSMA4,PSME1,PSMA3,PSME2,PSMF1,PSMB2,PSMD6,UBB,PSMD1,PSMB8,PSMB9
0.000825	62	446	11	0.025	0.177	REAC:5678895	rea	61	Defective CFTR causes cystic fibrosis	3	PSMA4,PSME1,PSMA3,PSME2,PSMF1,PSMB2,PSMD6,UBB,PSMD1,PSMB8,PSMB9
0.0224	364	548	29	0.053	0.08	REAC:5663202	rea	75	Diseases of signal transduction	1	HGF,PSMA4,CUL1,PPP2R5B,MARK3,PSME1,JAK2,PSMA3,PSME2,ZC3HAV1,FGFR1OP2,KAT2B,STAT1,PSMF1,PSMB2,STAT5A,MAP2K2,ARRB2,PIK3AP1,NRG1,FZD5,PSMD6,UBB,PSMD1,AGTRAP,KREMEN1,ATG7,PSMB8,PSMB9
0.000492	59	446	11	0.025	0.186	REAC:5387390	rea	75	Hh mutants abrogate ligand secretion	2	PSMA4,PSME1,PSMA3,PSME2,PSMF1,PSMB2,PSMD6,UBB,PSMD1,PSMB8,PSMB9
0.000343	57	446	11	0.025	0.193	REAC:5362768	rea	75	Hh mutants that don't undergo autocatalytic processing are degraded by ERAD	3	PSMA4,PSME1,PSMA3,PSME2,PSMF1,PSMB2,PSMD6,UBB,PSMD1,PSMB8,PSMB9
0.0473	32	543	7	0.013	0.219	REAC:70171	rea	91	Glycolysis	1	PKM,ENO1,GAPDH,HK1,HK3,PFKFB3,PGAM1
0.000337	175	1065	31	0.029	0.177	REAC:5357801	rea	172	Programmed Cell Death	1	FAS,PSMA4,PSME1,PSMA3,PSME2,KPNB1,YWHAE,BIRC2,LMNB1,TNFSF10,PSMF1,PSMB2,RIPK3,PSMA5,GSN,LY96,PSMB4,PSMC2,PSMD6,PRKCD,CASP3,CASP7,MLKL,UBB,BCL2L1,PSMD1,TFDP1,OPA1,PSMB8,PSMB9,PSMB3
0.00167	172	446	18	0.04	0.105	REAC:109581	rea	172	Apoptosis	2	FAS,PSMA4,PSME1,PSMA3,PSME2,LMNB1,TNFSF10,PSMF1,PSMB2,PSMD6,PRKCD,CASP7,UBB,BCL2L1,PSMD1,TFDP1,PSMB8,PSMB9
0.000198	55	1065	16	0.015	0.291	REAC:169911	rea	172	Regulation of Apoptosis	3	PSMA4,PSME1,PSMA3,PSME2,PSMF1,PSMB2,PSMA5,PSMB4,PSMC2,PSMD6,UBB,PSMD1,OPA1,PSMB8,PSMB9,PSMB3
0.000104	51	446	11	0.025	0.216	REAC:211733	rea	172	Regulation of activated PAK-2p34 by proteasome mediated degradation	4	PSMA4,PSME1,PSMA3,PSME2,PSMF1,PSMB2,PSMD6,UBB,PSMD1,PSMB8,PSMB9
0.000622	68	482	12	0.025	0.176	REAC:1169091	rea	195	Activation of NF-kappaB in B cells	1	PSMA4,CUL1,PSME1,PSMA3,PSME2,PSMF1,PSMB2,PSMD6,UBB,PSMD1,PSMB8,PSMB9
0.00246	69	446	11	0.025	0.159	REAC:5658442	rea	196	Regulation of RAS by GAPs	1	PSMA4,PSME1,PSMA3,PSME2,PSMF1,PSMB2,PSMD6,UBB,PSMD1,PSMB8,PSMB9
0.0438	250	548	22	0.04	0.088	REAC:2586552	rea	178	Signaling by Leptin	1	HGF,PSMA4,PPP2R5B,SPTB,MARK3,PSME1,JAK2,PSMA3,PSME2,JAK3,PSMF1,PSMB2,STAT5A,MAP2K2,ARRB2,NRG1,PSMD6,UBB,PSMD1,SOCS3,PSMB8,PSMB9
0.00157	66	446	11	0.025	0.167	REAC:5358346	rea	137	Hedgehog ligand biogenesis	1	PSMA4,PSME1,PSMA3,PSME2,PSMF1,PSMB2,PSMD6,UBB,PSMD1,PSMB8,PSMB9
0.0115	102	496	13	0.026	0.127	REAC:5610787	rea	36	Hedgehog 'off' state	1	PSMA4,CUL1,GNAS,PSME1,PSMA3,PSME2,PSMF1,PSMB2,PSMD6,UBB,PSMD1,PSMB8,PSMB9
0.000219	62	482	12	0.025	0.194	REAC:5610780	rea	36	Degradation of GLI1 by the proteasome	2	PSMA4,CUL1,PSME1,PSMA3,PSME2,PSMF1,PSMB2,PSMD6,UBB,PSMD1,PSMB8,PSMB9
0.000182	61	482	12	0.025	0.197	REAC:5610785	rea	36	GLI3 is processed to GLI3R by the proteasome	2	PSMA4,CUL1,PSME1,PSMA3,PSME2,PSMF1,PSMB2,PSMD6,UBB,PSMD1,PSMB8,PSMB9
0.000182	61	482	12	0.025	0.197	REAC:5610783	rea	36	Degradation of GLI2 by the proteasome	2	PSMA4,CUL1,PSME1,PSMA3,PSME2,PSMF1,PSMB2,PSMD6,UBB,PSMD1,PSMB8,PSMB9
0.00377	84	548	13	0.024	0.155	REAC:195253	rea	56	Degradation of beta-catenin by the destruction complex	1	PSMA4,CUL1,PPP2R5B,PSME1,PSMA3,PSME2,PSMF1,PSMB2,PSMD6,UBB,PSMD1,PSMB8,PSMB9
0.045	388	446	26	0.058	0.067	REAC:187037	rea	116	NGF signalling via TRKA from the plasma membrane	1	PSMA4,AP2S1,MEF2A,SPTB,MARK3,PSME1,JAK2,PSMA3,PSME2,JAK3,DUSP3,MAPK14,AGO2,PSMF1,PSMB2,ARRB2,RALB,MOV10,PIK3AP1,NRG1,PSMD6,PRKCD,UBB,PSMD1,PSMB8,PSMB9
0.0395	24	54	3	0.056	0.125	REAC:198725	rea	116	Nuclear Events (kinase and transcription factor activation)	2	MEF2A,DUSP3,MAPK14
0.0262	21	54	3	0.056	0.143	REAC:198753	rea	116	ERK/MAPK targets	1	MEF2A,DUSP3,MAPK14
0.00552	89	446	12	0.027	0.135	REAC:5632684	rea	171	Hedgehog 'on' state	1	PSMA4,PSME1,PSMA3,PSME2,PSMF1,PSMB2,ARRB2,PSMD6,UBB,PSMD1,PSMB8,PSMB9
0.0321	863	517	51	0.099	0.059	REAC:597592	rea	68	Post-translational protein modification	1	ANK1,PSMA4,CTSA,SP100,SPTB,CD59,BIRC5,PSME1,CDC34,PSMA3,PSME2,TSTA3,NAPA,FKBP8,C1GALT1,DDX58,SNX3,KAT2B,IFIH1,GALNT3,CDC20,PSMF1,PSMB2,MPDU1,TOP2A,ST6GALNAC4,DPM2,PML,FURIN,ARRB2,TNIP1,SEC24D,USP25,ST3GAL2,GALNT14,B4GALT5,ASGR2,PSMD6,RNF123,UBB,SMAD1,TADA3,PSMD1,CALR,SIAH2,GAS6,UBE2H,F5,PSMB8,VDAC1,PSMB9
0.0196	34	1029	10	0.01	0.294	REAC:2559585	rea	16	Oncogene Induced Senescence	1	E2F2,MAPK1,CDK6,CDKN2C,CDKN2D,CDKN2A,MOV10,ETS2,UBB,TFDP1
0.0191	295	572	26	0.045	0.088	REAC:74751	rea	158	Insulin receptor signalling cascade	1	HGF,PSMA4,PPP2R5B,SPTB,MARK3,STRADB,PSME1,JAK2,PSMA3,PPM1A,PSME2,JAK3,GRB10,PSMF1,PSMB2,MAP2K2,LAMTOR5,ARRB2,LAMTOR1,RRAGA,NRG1,PSMD6,UBB,PSMD1,PSMB8,PSMB9
0.0404	291	572	25	0.044	0.086	REAC:112399	rea	158	IRS-mediated signalling	1	HGF,PSMA4,PPP2R5B,SPTB,MARK3,STRADB,PSME1,JAK2,PSMA3,PPM1A,PSME2,JAK3,PSMF1,PSMB2,MAP2K2,LAMTOR5,ARRB2,LAMTOR1,RRAGA,NRG1,PSMD6,UBB,PSMD1,PSMB8,PSMB9
1.81e-38	2054	1099	296	0.269	0.144	REAC:168256	rea	46	Immune System	1	FGR,CDC27,PGLYRP1,RANBP9,LTF,ALOX5,MVP,HGF,SERPINB1,ERP44,CD44,SLAMF7,MAP2K3,PSMA4,AP2S1,NEDD4L,CUL1,EIF2AK2,GDI2,ATP11B,SLC2A3,ACAA1,ELMO2,CTSA,SP100,PKM,IFI35,MEF2A,PPP2R5B,SPTB,DAPP1,CDC42,EIF4G3,NUP37,MARK3,ACTB,KIFAP3,CEACAM1,FYB,CYLD,RAB10,CD59,OAS1,ICAM1,IRAK3,NLRC4,PSME1,JAK2,CDC34,OSM,MAPK1,CYB5R3,PYGL,ATP6V1D,PSMA3,PSME2,HCK,TNFSF13B,DNAJC3,COTL1,TCEB2,RIPK2,RELB,KLC3,RETN,LILRB1,JAK3,L…
8.95e-25	1292	1069	191	0.179	0.148	REAC:168249	rea	46	Innate Immune System	2	FGR,PGLYRP1,RANBP9,LTF,ALOX5,MVP,HGF,SERPINB1,ERP44,CD44,MAP2K3,PSMA4,CUL1,GDI2,ATP11B,SLC2A3,ACAA1,ELMO2,CTSA,PKM,MEF2A,PPP2R5B,SPTB,CDC42,MARK3,ACTB,CEACAM1,CYLD,RAB10,CD59,IRAK3,NLRC4,PSME1,JAK2,CDC34,MAPK1,CYB5R3,PYGL,ATP6V1D,PSMA3,PSME2,HCK,COTL1,RIPK2,RELB,RETN,JAK3,LIMK1,DDX58,PIP5K1B,KPNB1,DUSP3,MAP2K6,NFKB1,UBE2D3,BIRC2,LTA4H,PTPN6,CLEC4A,MAPK14,ACTR3,IFIH1,GCA,CAPZA1,PRDX6,MMP8,ARG1,CYS…
4.5e-07	149	944	31	0.033	0.208	REAC:168898	rea	46	Toll-Like Receptors Cascades	3	MAP2K3,CUL1,MEF2A,IRAK3,MAPK1,RIPK2,DUSP3,MAP2K6,NFKB1,UBE2D3,BIRC2,MAPK14,RIPK3,ECSIT,CTSL,CD36,TANK,S100A8,LY96,S100A9,S100A12,CTSB,HSP90B1,ITGAM,UBB,MYD88,TLR1,UBE2N,IRF7,TLR5,IRAK4
0.019	85	944	16	0.017	0.188	REAC:168181	rea	46	Toll Like Receptor 7/8 (TLR7/8) Cascade	4	MAP2K3,CUL1,MEF2A,MAPK1,RIPK2,DUSP3,MAP2K6,NFKB1,MAPK14,ECSIT,S100A12,UBB,MYD88,UBE2N,IRF7,IRAK4
3.07e-05	123	944	25	0.026	0.203	REAC:166016	rea	46	Toll Like Receptor 4 (TLR4) Cascade	4	MAP2K3,CUL1,MEF2A,IRAK3,MAPK1,RIPK2,DUSP3,MAP2K6,NFKB1,UBE2D3,BIRC2,MAPK14,RIPK3,ECSIT,CD36,TANK,LY96,S100A12,ITGAM,UBB,MYD88,TLR1,UBE2N,IRF7,IRAK4
1.93e-05	112	944	24	0.025	0.214	REAC:166054	rea	46	Activated TLR4 signalling	5	MAP2K3,CUL1,MEF2A,IRAK3,MAPK1,RIPK2,DUSP3,MAP2K6,NFKB1,UBE2D3,BIRC2,MAPK14,RIPK3,ECSIT,CD36,TANK,LY96,S100A12,UBB,MYD88,TLR1,UBE2N,IRF7,IRAK4
0.00122	82	118	7	0.059	0.085	REAC:168176	rea	46	Toll Like Receptor 5 (TLR5) Cascade	4	MEF2A,DUSP3,MAP2K6,MAPK14,S100A12,MYD88,TLR5
0.0252	89	118	6	0.051	0.067	REAC:168138	rea	46	Toll Like Receptor 9 (TLR9) Cascade	4	MEF2A,DUSP3,MAP2K6,MAPK14,S100A12,MYD88
0.019	85	944	16	0.017	0.188	REAC:975155	rea	46	MyD88 dependent cascade initiated on endosome	5	MAP2K3,CUL1,MEF2A,MAPK1,RIPK2,DUSP3,MAP2K6,NFKB1,MAPK14,ECSIT,S100A12,UBB,MYD88,UBE2N,IRF7,IRAK4
0.017	83	118	6	0.051	0.072	REAC:975138	rea	46	TRAF6 mediated induction of NFkB and MAP kinases upon TLR7/8 or 9 activation	6	MEF2A,DUSP3,MAP2K6,MAPK14,S100A12,MYD88
0.000778	97	878	19	0.022	0.196	REAC:168164	rea	46	Toll Like Receptor 3 (TLR3) Cascade	4	MAP2K3,CUL1,MEF2A,MAPK1,RIPK2,DUSP3,MAP2K6,NFKB1,UBE2D3,BIRC2,MAPK14,RIPK3,TANK,LY96,S100A12,UBB,MYD88,UBE2N,IRF7
0.000778	97	878	19	0.022	0.196	REAC:166166	rea	46	MyD88-independent TLR3/TLR4 cascade	5	MAP2K3,CUL1,MEF2A,MAPK1,RIPK2,DUSP3,MAP2K6,NFKB1,UBE2D3,BIRC2,MAPK14,RIPK3,TANK,LY96,S100A12,UBB,MYD88,UBE2N,IRF7
0.000778	97	878	19	0.022	0.196	REAC:937061	rea	46	TRIF-mediated TLR3/TLR4 signaling	6	MAP2K3,CUL1,MEF2A,MAPK1,RIPK2,DUSP3,MAP2K6,NFKB1,UBE2D3,BIRC2,MAPK14,RIPK3,TANK,LY96,S100A12,UBB,MYD88,UBE2N,IRF7
0.000886	92	944	19	0.02	0.207	REAC:181438	rea	46	Toll Like Receptor 2 (TLR2) Cascade	4	MAP2K3,CUL1,MEF2A,IRAK3,MAPK1,RIPK2,DUSP3,MAP2K6,NFKB1,MAPK14,ECSIT,CD36,LY96,S100A12,UBB,MYD88,TLR1,UBE2N,IRAK4
0.000886	92	944	19	0.02	0.207	REAC:168188	rea	46	Toll Like Receptor TLR6:TLR2 Cascade	5	MAP2K3,CUL1,MEF2A,IRAK3,MAPK1,RIPK2,DUSP3,MAP2K6,NFKB1,MAPK14,ECSIT,CD36,LY96,S100A12,UBB,MYD88,TLR1,UBE2N,IRAK4
0.000886	92	944	19	0.02	0.207	REAC:168179	rea	46	Toll Like Receptor TLR1:TLR2 Cascade	5	MAP2K3,CUL1,MEF2A,IRAK3,MAPK1,RIPK2,DUSP3,MAP2K6,NFKB1,MAPK14,ECSIT,CD36,LY96,S100A12,UBB,MYD88,TLR1,UBE2N,IRAK4
0.000886	92	944	19	0.02	0.207	REAC:166058	rea	46	MyD88:Mal cascade initiated on plasma membrane	6	MAP2K3,CUL1,MEF2A,IRAK3,MAPK1,RIPK2,DUSP3,MAP2K6,NFKB1,MAPK14,ECSIT,CD36,LY96,S100A12,UBB,MYD88,TLR1,UBE2N,IRAK4
0.00122	82	118	7	0.059	0.085	REAC:168142	rea	46	Toll Like Receptor 10 (TLR10) Cascade	4	MEF2A,DUSP3,MAP2K6,MAPK14,S100A12,MYD88,TLR5
0.00122	82	118	7	0.059	0.085	REAC:975871	rea	46	MyD88 cascade initiated on plasma membrane	5	MEF2A,DUSP3,MAP2K6,MAPK14,S100A12,MYD88,TLR5
0.0032	83	834	16	0.019	0.193	REAC:168928	rea	46	RIG-I/MDA5 mediated induction of IFN-alpha/beta pathways	3	CYLD,DDX58,NFKB1,UBE2D3,IFIH1,TRIM25,IRF1,TANK,HERC5,NLRC5,UBE2L6,S100A12,IRF2,UBB,MYD88,IRF7
0.0398	36	834	9	0.011	0.25	REAC:936440	rea	46	Negative regulators of RIG-I/MDA5 signaling	4	CYLD,DDX58,UBE2D3,IFIH1,TRIM25,HERC5,NLRC5,UBE2L6,UBB
0.00959	48	111	5	0.045	0.104	REAC:168643	rea	46	Nucleotide-binding domain, leucine rich repeat containing receptor (NLR) signaling pathways	3	NLRC4,MAP2K6,MAPK14,AIM2,CASP4
9.78e-06	127	1065	28	0.026	0.22	REAC:5621481	rea	46	C-type lectin receptors (CLRs)	3	PSMA4,CUL1,PSME1,CDC34,PSMA3,PSME2,RELB,NFKB1,CLEC4A,IL1B,PSMF1,PSMB2,PSMA5,UBA3,FCER1G,PSMB4,PSMC2,PSMD6,PRKCD,CLEC4D,UBB,PSMD1,UBE2N,PSMB8,NRAS,PSMB9,LYN,PSMB3
1.61e-05	103	568	18	0.032	0.175	REAC:5607764	rea	46	CLEC7A (Dectin-1) signaling	4	PSMA4,CUL1,PSME1,CDC34,PSMA3,PSME2,RELB,IL1B,PSMF1,PSMB2,UBA3,PSMD6,PRKCD,UBB,PSMD1,UBE2N,PSMB8,PSMB9
3.72e-06	63	482	14	0.029	0.222	REAC:5607761	rea	46	Dectin-1 mediated noncanonical NF-kB signaling	5	PSMA4,CUL1,PSME1,PSMA3,PSME2,RELB,PSMF1,PSMB2,UBA3,PSMD6,UBB,PSMD1,PSMB8,PSMB9
1.09e-16	651	1098	111	0.101	0.171	REAC:1280215	rea	46	Cytokine Signaling in Immune system	2	RANBP9,HGF,CD44,PSMA4,CUL1,EIF2AK2,SP100,IFI35,PPP2R5B,SPTB,EIF4G3,NUP37,MARK3,OAS1,ICAM1,IRAK3,PSME1,JAK2,OSM,MAPK1,PSMA3,PSME2,HCK,TNFSF13B,RIPK2,RELB,JAK3,DDX58,KPNB1,MAP2K6,NFKB1,BIRC2,OAS3,OAS2,PTPN6,TRIM38,CISH,STAT1,GBP3,GBP1,IFIT3,IFIT2,PTK2B,TRIM25,MT2A,IRF1,IL1B,PSMF1,PSMB2,STAT5A,MAP2K2,TRIM21,TRIM5,TRIM22,XAF1,RSAD2,IL15RA,OASL,IL1RN,CASP1,HERC5,PML,ARRB2,IFITM3,PSMA5,UBA3,FCGR1A,GBP5…
0.000731	418	1065	55	0.052	0.132	REAC:449147	rea	46	Signaling by Interleukins	3	RANBP9,HGF,PSMA4,CUL1,PPP2R5B,SPTB,MARK3,IRAK3,PSME1,JAK2,OSM,MAPK1,PSMA3,PSME2,HCK,RIPK2,JAK3,MAP2K6,NFKB1,PTPN6,STAT1,PTK2B,IL1B,PSMF1,PSMB2,STAT5A,MAP2K2,IL15RA,IL1RN,CASP1,ARRB2,PSMA5,NRG1,IL34,PSMB4,PSMC2,SPTA1,PSMD6,IL15,CASP3,LGALS9,UBB,MYD88,PSMD1,STAT5B,IL17RA,UBE2N,SOCS3,IL27,IRAK4,PSMB8,NRAS,PSMB9,LYN,PSMB3
0.0141	44	910	11	0.012	0.25	REAC:446652	rea	46	Interleukin-1 signaling	4	CUL1,IRAK3,RIPK2,MAP2K6,NFKB1,IL1B,IL1RN,UBB,MYD88,UBE2N,IRAK4
0.000352	102	482	15	0.031	0.147	REAC:5668541	rea	46	TNFR2 non-canonical NF-kB pathway	3	PSMA4,CUL1,PSME1,PSMA3,PSME2,TNFSF13B,RELB,PSMF1,PSMB2,UBA3,PSMD6,UBB,PSMD1,PSMB8,PSMB9
1.88e-06	60	482	14	0.029	0.233	REAC:5676590	rea	46	NIK-->noncanonical NF-kB signaling	4	PSMA4,CUL1,PSME1,PSMA3,PSME2,RELB,PSMF1,PSMB2,UBA3,PSMD6,UBB,PSMD1,PSMB8,PSMB9
2.3e-19	196	1098	58	0.053	0.296	REAC:913531	rea	46	Interferon Signaling	3	CD44,EIF2AK2,SP100,IFI35,EIF4G3,NUP37,OAS1,ICAM1,JAK2,DDX58,KPNB1,OAS3,OAS2,PTPN6,TRIM38,STAT1,GBP3,GBP1,IFIT3,IFIT2,TRIM25,MT2A,IRF1,TRIM21,TRIM5,TRIM22,XAF1,RSAD2,OASL,HERC5,PML,IFITM3,FCGR1A,GBP5,UBE2L6,IFNAR2,ADAR,GBP2,GBP4,PRKCD,IFI27,B2M,IRF2,UBB,STAT2,PTPN2,UBE2N,UBA7,KPNA2,GBP6,SOCS3,IRF7,IFITM1,PTPN1,FCGR1B,PSMB8,HLA-E,TRIM10
9.59e-10	69	1098	25	0.023	0.362	REAC:909733	rea	46	Interferon alpha/beta signaling	4	IFI35,OAS1,OAS3,OAS2,PTPN6,STAT1,IFIT3,IFIT2,IRF1,XAF1,RSAD2,OASL,IFITM3,IFNAR2,ADAR,GBP2,IFI27,IRF2,STAT2,SOCS3,IRF7,IFITM1,PTPN1,PSMB8,HLA-E
1.37e-15	91	990	34	0.034	0.374	REAC:877300	rea	46	Interferon gamma signaling	4	CD44,SP100,OAS1,ICAM1,JAK2,OAS3,OAS2,PTPN6,TRIM38,STAT1,GBP3,GBP1,TRIM25,MT2A,IRF1,TRIM21,TRIM5,TRIM22,PML,FCGR1A,GBP5,GBP2,GBP4,PRKCD,B2M,IRF2,PTPN2,GBP6,SOCS3,IRF7,PTPN1,FCGR1B,HLA-E,TRIM10
0.000373	24	990	10	0.01	0.417	REAC:982772	rea	46	Growth hormone receptor signaling	3	JAK2,MAPK1,PTPN6,CISH,STAT1,STAT5A,STAT5B,SOCS3,PTPN1,LYN
2.4e-07	849	1075	106	0.099	0.125	REAC:1280218	rea	46	Adaptive Immune System	2	CDC27,HGF,SLAMF7,PSMA4,AP2S1,NEDD4L,CUL1,CTSA,PPP2R5B,DAPP1,CDC42,KIFAP3,FYB,ICAM1,PSME1,CDC34,MAPK1,PSMA3,PSME2,TCEB2,RIPK2,KLC3,LILRB1,PIP5K1B,WSB1,NFKB1,UBE2D3,KLHL5,CLEC2B,PTPN6,FBXO9,KIF20A,FBXO6,CDC20,FBXL5,CD274,AGO2,CDKN1A,VASP,PSMF1,PSMB2,TRIM21,MKRN1,CTSL,CD36,ACTR1A,HERC5,OSBPL1A,PSMA5,UBA3,FCGR1A,PIP4K2A,SEC24D,TRIP12,LY96,MOV10,PIK3AP1,UBE2L6,NRG1,PSMB4,PSMC2,AP2M1,PSMD6,DTX3L,RNF123…
4.8e-09	371	1070	63	0.059	0.17	REAC:983169	rea	46	Class I MHC mediated antigen processing & presentation	3	CDC27,PSMA4,NEDD4L,CUL1,PSME1,CDC34,PSMA3,PSME2,TCEB2,WSB1,UBE2D3,KLHL5,FBXO9,FBXO6,CDC20,FBXL5,PSMF1,PSMB2,TRIM21,MKRN1,CTSL,CD36,HERC5,PSMA5,UBA3,FCGR1A,SEC24D,TRIP12,LY96,UBE2L6,PSMB4,PSMC2,PSMD6,DTX3L,RNF123,B2M,PDIA3,TAP1,UBB,MYD88,PSMD1,RNF213,TLR1,UBE2O,UBE2N,ASB8,CALR,SIAH2,UBA7,UBE2F,SOCS3,UBE2L3,TRIM69,UBE2H,ATG7,FCGR1B,UBE2J1,PSMB8,TAP2,HLA-E,TAPBP,PSMB9,PSMB3
6.23e-09	101	1065	29	0.027	0.287	REAC:1236975	rea	46	Antigen processing-Cross presentation	4	PSMA4,PSME1,PSMA3,PSME2,PSMF1,PSMB2,CTSL,CD36,PSMA5,FCGR1A,LY96,PSMB4,PSMC2,PSMD6,B2M,PDIA3,TAP1,UBB,MYD88,PSMD1,TLR1,CALR,FCGR1B,PSMB8,TAP2,HLA-E,TAPBP,PSMB9,PSMB3
1.02e-05	51	446	12	0.027	0.235	REAC:1236978	rea	46	Cross-presentation of soluble exogenous antigens (endosomes)	5	PSMA4,PSME1,PSMA3,PSME2,PSMF1,PSMB2,FCGR1A,PSMD6,PSMD1,FCGR1B,PSMB8,PSMB9
1.48e-08	85	1065	26	0.024	0.306	REAC:1236974	rea	46	ER-Phagosome pathway	5	PSMA4,PSME1,PSMA3,PSME2,PSMF1,PSMB2,CD36,PSMA5,LY96,PSMB4,PSMC2,PSMD6,B2M,PDIA3,TAP1,UBB,MYD88,PSMD1,TLR1,CALR,PSMB8,TAP2,HLA-E,TAPBP,PSMB9,PSMB3
3.54e-06	309	584	35	0.06	0.113	REAC:983168	rea	46	Antigen processing: Ubiquitination & Proteasome degradation	4	CDC27,PSMA4,NEDD4L,CUL1,PSME1,CDC34,PSMA3,PSME2,KLHL5,FBXO9,FBXO6,CDC20,FBXL5,PSMF1,PSMB2,TRIM21,MKRN1,UBA3,TRIP12,UBE2L6,PSMD6,DTX3L,RNF123,UBB,PSMD1,RNF213,UBE2N,SIAH2,SOCS3,TRIM69,UBE2H,ATG7,UBE2J1,PSMB8,PSMB9
0.00764	120	1065	22	0.021	0.183	REAC:202403	rea	46	TCR signaling	3	PSMA4,CUL1,FYB,PSME1,CDC34,PSMA3,PSME2,RIPK2,NFKB1,VASP,PSMF1,PSMB2,PSMA5,PSMB4,PSMC2,PSMD6,UBB,PSMD1,UBE2N,PSMB8,PSMB9,PSMB3
0.0041	99	1065	20	0.019	0.202	REAC:202424	rea	46	Downstream TCR signaling	4	PSMA4,CUL1,PSME1,CDC34,PSMA3,PSME2,RIPK2,NFKB1,PSMF1,PSMB2,PSMA5,PSMB4,PSMC2,PSMD6,UBB,PSMD1,UBE2N,PSMB8,PSMB9,PSMB3
0.000197	177	1083	32	0.03	0.181	REAC:2555396	rea	98	Mitotic Metaphase and Anaphase	1	CDC27,VRK2,PSMA4,PPP2R5B,NUP37,BIRC5,PSME1,PSMA3,PSME2,MAPRE1,ANAPC15,LMNB1,CDC20,PSMF1,PSMB2,CASC5,PSMA5,BUB1B,PSMB4,PSMC2,SGOL2,PSMD6,PTTG1,PLK1,BUB1,UBB,PSMD1,AURKB,SKA2,PSMB8,PSMB9,PSMB3
0.000173	176	1083	32	0.03	0.182	REAC:68882	rea	98	Mitotic Anaphase	2	CDC27,VRK2,PSMA4,PPP2R5B,NUP37,BIRC5,PSME1,PSMA3,PSME2,MAPRE1,ANAPC15,LMNB1,CDC20,PSMF1,PSMB2,CASC5,PSMA5,BUB1B,PSMB4,PSMC2,SGOL2,PSMD6,PTTG1,PLK1,BUB1,UBB,PSMD1,AURKB,SKA2,PSMB8,PSMB9,PSMB3
0.000398	165	1083	30	0.028	0.182	REAC:2467813	rea	98	Separation of Sister Chromatids	3	CDC27,PSMA4,PPP2R5B,NUP37,BIRC5,PSME1,PSMA3,PSME2,MAPRE1,ANAPC15,CDC20,PSMF1,PSMB2,CASC5,PSMA5,BUB1B,PSMB4,PSMC2,SGOL2,PSMD6,PTTG1,PLK1,BUB1,UBB,PSMD1,AURKB,SKA2,PSMB8,PSMB9,PSMB3
0.00463	76	1065	17	0.016	0.224	REAC:2262749	rea	108	Cellular response to hypoxia	1	PSMA4,PSME1,PSMA3,PSME2,TCEB2,UBE2D3,PSMF1,PSMB2,PSMA5,PSMB4,PSMC2,PSMD6,UBB,PSMD1,PSMB8,PSMB9,PSMB3
0.00463	76	1065	17	0.016	0.224	REAC:1234174	rea	108	Regulation of Hypoxia-inducible Factor (HIF) by oxygen	2	PSMA4,PSME1,PSMA3,PSME2,TCEB2,UBE2D3,PSMF1,PSMB2,PSMA5,PSMB4,PSMC2,PSMD6,UBB,PSMD1,PSMB8,PSMB9,PSMB3
0.000731	67	1065	17	0.016	0.254	REAC:1234176	rea	108	Oxygen-dependent proline hydroxylation of Hypoxia-inducible Factor Alpha	3	PSMA4,PSME1,PSMA3,PSME2,TCEB2,UBE2D3,PSMF1,PSMB2,PSMA5,PSMB4,PSMC2,PSMD6,UBB,PSMD1,PSMB8,PSMB9,PSMB3
0.039	133	1065	22	0.021	0.165	REAC:162909	rea	42	Host Interactions of HIV factors	1	PSMA4,AP2S1,NUP37,PSME1,PSMA3,PSME2,HCK,TCEB2,KPNB1,PSMF1,PSMB2,PSMA5,PSMB4,PSMC2,AP2M1,PSMD6,B2M,UBB,PSMD1,PSMB8,PSMB9,PSMB3
0.000157	53	446	11	0.025	0.208	REAC:180534	rea	42	Vpu mediated degradation of CD4	2	PSMA4,PSME1,PSMA3,PSME2,PSMF1,PSMB2,PSMD6,UBB,PSMD1,PSMB8,PSMB9
0.000198	55	1065	16	0.015	0.291	REAC:180585	rea	42	Vif-mediated degradation of APOBEC3G	2	PSMA4,PSME1,PSMA3,PSME2,TCEB2,PSMF1,PSMB2,PSMA5,PSMB4,PSMC2,PSMD6,UBB,PSMD1,PSMB8,PSMB9,PSMB3
0.0496	18	1074	7	0.007	0.389	REAC:6804114	rea	140	TP53 Regulates Transcription of Genes Involved in G2 Cell Cycle Arrest	1	AURKA,GADD45A,PCNA,CARM1,CDK1,TFDP1,E2F4
0.0354	3	81	2	0.025	0.667	REAC:5602680	rea	111	MyD88 deficiency (TLR5)	1	MYD88,TLR5
0.0233	87	446	11	0.025	0.126	REAC:351202	rea	59	Metabolism of polyamines	1	PSMA4,PSME1,PSMA3,PSME2,ARG1,PSMF1,PSMB2,PSMD6,PSMD1,PSMB8,PSMB9
0.000131	52	1101	16	0.015	0.308	REAC:350562	rea	59	Regulation of ornithine decarboxylase (ODC)	2	PSMA4,PSME1,PSMA3,PSME2,OAZ1,ODC1,PSMF1,PSMB2,PSMA5,PSMB4,PSMC2,PSMD6,PSMD1,PSMB8,PSMB9,PSMB3
0.0017	109	1074	22	0.02	0.202	REAC:69306	rea	17	DNA Replication	1	E2F2,PSMA4,POLD3,PSME1,CDC6,PSMA3,PSME2,CDKN1A,PSMF1,PSMB2,GINS2,PCNA,PSMA5,PSMB4,PSMC2,PSMD6,CDT1,UBB,PSMD1,PSMB8,PSMB9,PSMB3
1.82e-05	615	1099	80	0.073	0.13	REAC:1640170	rea	17	Cell Cycle	1	CDC27,E2F2,VRK2,PSMA4,CUL1,PPP1R12A,PPP2R5B,NUP37,POLD3,AURKA,TPX2,BIRC5,PSME1,HAUS4,TINF2,CDC6,MAPK1,PSMA3,PSME2,MAPRE1,RBBP8,NBN,BABAM1,CDK6,YWHAE,NCAPG,ANAPC15,FOXM1,KIF20A,LMNB1,CDC20,CDKN2C,OPTN,HJURP,CDKN1A,PSMF1,MAX,PSMB2,PKMYT1,CDKN2D,GINS2,TUBG1,TOP2A,PCNA,CDK5RAP2,CASC5,ACTR1A,PLK4,PSMA5,ENSA,CDKN2A,BUB1B,CCNB2,PSMB4,PSMC2,SGOL2,PSMD6,PTTG1,TERF2IP,PLK1,RAB8A,CDT1,BUB1,CDK1,UBB,RRM2,PSM…
2.61e-06	508	1099	72	0.066	0.142	REAC:69278	rea	17	Cell Cycle, Mitotic	2	CDC27,E2F2,VRK2,PSMA4,CUL1,PPP1R12A,PPP2R5B,NUP37,POLD3,AURKA,TPX2,BIRC5,PSME1,HAUS4,CDC6,MAPK1,PSMA3,PSME2,MAPRE1,CDK6,YWHAE,NCAPG,ANAPC15,FOXM1,KIF20A,LMNB1,CDC20,CDKN2C,OPTN,CDKN1A,PSMF1,MAX,PSMB2,PKMYT1,CDKN2D,GINS2,TUBG1,TOP2A,PCNA,CDK5RAP2,CASC5,ACTR1A,PLK4,PSMA5,ENSA,CDKN2A,BUB1B,CCNB2,PSMB4,PSMC2,SGOL2,PSMD6,PTTG1,PLK1,RAB8A,CDT1,BUB1,CDK1,UBB,RRM2,PSMD1,DCTN2,TYMS,AURKB,SKA2,TUBB4B,TFDP1…
6.44e-07	142	1074	32	0.03	0.225	REAC:453279	rea	17	Mitotic G1-G1/S phases	3	E2F2,PSMA4,CUL1,PSME1,CDC6,PSMA3,PSME2,CDK6,CDKN2C,CDKN1A,PSMF1,MAX,PSMB2,CDKN2D,TOP2A,PCNA,PSMA5,CDKN2A,PSMB4,PSMC2,PSMD6,CDT1,CDK1,UBB,RRM2,PSMD1,TYMS,TFDP1,PSMB8,E2F4,PSMB9,PSMB3
1.77e-05	119	482	18	0.037	0.151	REAC:69206	rea	17	G1/S Transition	4	PSMA4,CUL1,PSME1,CDC6,PSMA3,PSME2,PSMF1,MAX,PSMB2,PSMD6,CDT1,UBB,RRM2,PSMD1,TYMS,TFDP1,PSMB8,PSMB9
0.000171	72	482	13	0.027	0.181	REAC:69202	rea	17	Cyclin E associated events during G1/S transition	5	PSMA4,CUL1,PSME1,PSMA3,PSME2,PSMF1,MAX,PSMB2,PSMD6,UBB,PSMD1,PSMB8,PSMB9
0.0496	18	1074	7	0.007	0.389	REAC:69205	rea	17	G1/S-Specific Transcription	5	CDC6,PCNA,CDT1,CDK1,RRM2,TYMS,TFDP1
0.00688	129	482	15	0.031	0.116	REAC:69242	rea	17	S Phase	3	PSMA4,CUL1,PSME1,CDC6,PSMA3,PSME2,PSMF1,MAX,PSMB2,PSMD6,CDT1,UBB,PSMD1,PSMB8,PSMB9
0.000128	52	446	11	0.025	0.212	REAC:75815	rea	17	Ubiquitin-dependent degradation of Cyclin D	4	PSMA4,PSME1,PSMA3,PSME2,PSMF1,PSMB2,PSMD6,UBB,PSMD1,PSMB8,PSMB9
0.000128	52	446	11	0.025	0.212	REAC:69229	rea	17	Ubiquitin-dependent degradation of Cyclin D1	5	PSMA4,PSME1,PSMA3,PSME2,PSMF1,PSMB2,PSMD6,UBB,PSMD1,PSMB8,PSMB9
0.000144	71	482	13	0.027	0.183	REAC:69656	rea	17	Cyclin A:Cdk2-associated events at S phase entry	4	PSMA4,CUL1,PSME1,PSMA3,PSME2,PSMF1,MAX,PSMB2,PSMD6,UBB,PSMD1,PSMB8,PSMB9
0.000172	61	1065	17	0.016	0.279	REAC:187577	rea	17	SCF(Skp2)-mediated degradation of p27/p21	5	PSMA4,CUL1,PSME1,PSMA3,PSME2,CDKN1A,PSMF1,PSMB2,PSMA5,PSMB4,PSMC2,PSMD6,UBB,PSMD1,PSMB8,PSMB9,PSMB3
0.00171	101	1074	21	0.02	0.208	REAC:69239	rea	17	Synthesis of DNA	4	PSMA4,POLD3,PSME1,CDC6,PSMA3,PSME2,CDKN1A,PSMF1,PSMB2,GINS2,PCNA,PSMA5,PSMB4,PSMC2,PSMD6,CDT1,UBB,PSMD1,PSMB8,PSMB9,PSMB3
7.68e-05	72	446	13	0.029	0.181	REAC:69052	rea	17	Switching of origins to a post-replicative state	5	PSMA4,PSME1,CDC6,PSMA3,PSME2,PSMF1,PSMB2,PSMD6,CDT1,UBB,PSMD1,PSMB8,PSMB9
2.2e-07	87	1083	25	0.023	0.287	REAC:453276	rea	17	Regulation of mitotic cell cycle	3	CDC27,PSMA4,CUL1,AURKA,PSME1,PSMA3,PSME2,ANAPC15,CDC20,PSMF1,PSMB2,PSMA5,BUB1B,PSMB4,PSMC2,PSMD6,PTTG1,PLK1,CDK1,UBB,PSMD1,AURKB,PSMB8,PSMB9,PSMB3
2.2e-07	87	1083	25	0.023	0.287	REAC:174143	rea	17	APC/C-mediated degradation of cell cycle proteins	4	CDC27,PSMA4,CUL1,AURKA,PSME1,PSMA3,PSME2,ANAPC15,CDC20,PSMF1,PSMB2,PSMA5,BUB1B,PSMB4,PSMC2,PSMD6,PTTG1,PLK1,CDK1,UBB,PSMD1,AURKB,PSMB8,PSMB9,PSMB3
7.62e-06	81	1083	22	0.02	0.272	REAC:176408	rea	17	Regulation of APC/C activators between G1/S and early anaphase	5	CDC27,PSMA4,CUL1,PSME1,PSMA3,PSME2,ANAPC15,CDC20,PSMF1,PSMB2,PSMA5,BUB1B,PSMB4,PSMC2,PSMD6,PLK1,CDK1,UBB,PSMD1,PSMB8,PSMB9,PSMB3
8.1e-06	56	489	13	0.027	0.232	REAC:174113	rea	17	SCF-beta-TrCP mediated degradation of Emi1	6	PSMA4,CUL1,PSME1,PSMA3,PSME2,CDC20,PSMF1,PSMB2,PSMD6,UBB,PSMD1,PSMB8,PSMB9
6.66e-07	73	1065	22	0.021	0.301	REAC:174178	rea	17	APC/C:Cdh1 mediated degradation of Cdc20 and other APC/C:Cdh1 targeted proteins in late mitosis/early G1	5	CDC27,PSMA4,AURKA,PSME1,PSMA3,PSME2,ANAPC15,CDC20,PSMF1,PSMB2,PSMA5,PSMB4,PSMC2,PSMD6,PTTG1,PLK1,UBB,PSMD1,AURKB,PSMB8,PSMB9,PSMB3
0.000149	64	446	12	0.027	0.188	REAC:174084	rea	17	Autodegradation of Cdh1 by Cdh1:APC/C	5	CDC27,PSMA4,PSME1,PSMA3,PSME2,PSMF1,PSMB2,PSMD6,UBB,PSMD1,PSMB8,PSMB9
2.72e-06	77	1083	22	0.02	0.286	REAC:176814	rea	17	Activation of APC/C and APC/C:Cdc20 mediated degradation of mitotic proteins	5	CDC27,PSMA4,PSME1,PSMA3,PSME2,ANAPC15,CDC20,PSMF1,PSMB2,PSMA5,BUB1B,PSMB4,PSMC2,PSMD6,PTTG1,PLK1,CDK1,UBB,PSMD1,PSMB8,PSMB9,PSMB3
1.16e-05	76	1083	21	0.019	0.276	REAC:176409	rea	17	APC/C:Cdc20 mediated degradation of mitotic proteins	6	CDC27,PSMA4,PSME1,PSMA3,PSME2,ANAPC15,CDC20,PSMF1,PSMB2,PSMA5,BUB1B,PSMB4,PSMC2,PSMD6,PTTG1,CDK1,UBB,PSMD1,PSMB8,PSMB9,PSMB3
3.72e-05	74	1083	20	0.018	0.27	REAC:179419	rea	17	APC:Cdc20 mediated degradation of cell cycle proteins prior to satisfation of the cell cycle checkpoint	7	CDC27,PSMA4,PSME1,PSMA3,PSME2,ANAPC15,CDC20,PSMF1,PSMB2,PSMA5,BUB1B,PSMB4,PSMC2,PSMD6,CDK1,UBB,PSMD1,PSMB8,PSMB9,PSMB3
2.9e-05	73	1083	20	0.018	0.274	REAC:174184	rea	17	Cdc20:Phospho-APC/C mediated degradation of Cyclin A	8	CDC27,PSMA4,PSME1,PSMA3,PSME2,ANAPC15,CDC20,PSMF1,PSMB2,PSMA5,BUB1B,PSMB4,PSMC2,PSMD6,CDK1,UBB,PSMD1,PSMB8,PSMB9,PSMB3
1.19e-05	68	489	14	0.029	0.206	REAC:174154	rea	17	APC/C:Cdc20 mediated degradation of Securin	7	CDC27,PSMA4,PSME1,PSMA3,PSME2,CDC20,PSMF1,PSMB2,PSMD6,PTTG1,UBB,PSMD1,PSMB8,PSMB9
3.66e-06	180	1099	36	0.033	0.2	REAC:453274	rea	17	Mitotic G2-G2/M phases	3	PSMA4,CUL1,PPP1R12A,AURKA,TPX2,PSME1,HAUS4,PSMA3,PSME2,MAPRE1,YWHAE,FOXM1,OPTN,CDKN1A,PSMF1,PSMB2,PKMYT1,TUBG1,CDK5RAP2,ACTR1A,PLK4,PSMA5,CCNB2,PSMB4,PSMC2,PSMD6,PLK1,RAB8A,CDK1,UBB,PSMD1,DCTN2,TUBB4B,PSMB8,PSMB9,PSMB3
2.68e-06	178	1099	36	0.033	0.202	REAC:69275	rea	17	G2/M Transition	4	PSMA4,CUL1,PPP1R12A,AURKA,TPX2,PSME1,HAUS4,PSMA3,PSME2,MAPRE1,YWHAE,FOXM1,OPTN,CDKN1A,PSMF1,PSMB2,PKMYT1,TUBG1,CDK5RAP2,ACTR1A,PLK4,PSMA5,CCNB2,PSMB4,PSMC2,PSMD6,PLK1,RAB8A,CDK1,UBB,PSMD1,DCTN2,TUBB4B,PSMB8,PSMB9,PSMB3
0.0123	87	1099	18	0.016	0.207	REAC:2565942	rea	17	Regulation of PLK1 Activity at G2/M Transition	5	CUL1,PPP1R12A,AURKA,HAUS4,MAPRE1,YWHAE,OPTN,TUBG1,CDK5RAP2,ACTR1A,PLK4,CCNB2,PLK1,RAB8A,CDK1,UBB,DCTN2,TUBB4B
7.09e-07	61	1065	20	0.019	0.328	REAC:8852276	rea	17	The role of GTSE1 in G2/M progression after G2 checkpoint	5	PSMA4,PSME1,PSMA3,PSME2,MAPRE1,CDKN1A,PSMF1,PSMB2,PSMA5,CCNB2,PSMB4,PSMC2,PSMD6,PLK1,CDK1,UBB,PSMD1,PSMB8,PSMB9,PSMB3
2.34e-05	77	446	14	0.031	0.182	REAC:69304	rea	17	Regulation of DNA replication	3	E2F2,PSMA4,PSME1,CDC6,PSMA3,PSME2,PSMF1,PSMB2,PSMD6,CDT1,UBB,PSMD1,PSMB8,PSMB9
0.000107	74	446	13	0.029	0.176	REAC:69300	rea	17	Removal of licensing factors from origins	4	PSMA4,PSME1,CDC6,PSMA3,PSME2,PSMF1,PSMB2,PSMD6,CDT1,UBB,PSMD1,PSMB8,PSMB9
1.3e-05	52	446	12	0.027	0.231	REAC:69017	rea	17	CDK-mediated phosphorylation and removal of Cdc6	5	PSMA4,PSME1,CDC6,PSMA3,PSME2,PSMF1,PSMB2,PSMD6,UBB,PSMD1,PSMB8,PSMB9
7.68e-05	72	446	13	0.029	0.181	REAC:68949	rea	17	Orc1 removal from chromatin	5	PSMA4,PSME1,CDC6,PSMA3,PSME2,PSMF1,PSMB2,PSMD6,CDT1,UBB,PSMD1,PSMB8,PSMB9
9.91e-05	86	446	14	0.031	0.163	REAC:68874	rea	17	M/G1 Transition	3	E2F2,PSMA4,PSME1,CDC6,PSMA3,PSME2,PSMF1,PSMB2,PSMD6,CDT1,UBB,PSMD1,PSMB8,PSMB9
9.91e-05	86	446	14	0.031	0.163	REAC:69002	rea	17	DNA Replication Pre-Initiation	4	E2F2,PSMA4,PSME1,CDC6,PSMA3,PSME2,PSMF1,PSMB2,PSMD6,CDT1,UBB,PSMD1,PSMB8,PSMB9
5.35e-06	69	446	14	0.031	0.203	REAC:68867	rea	17	Assembly of the pre-replicative complex	5	E2F2,PSMA4,PSME1,CDC6,PSMA3,PSME2,PSMF1,PSMB2,PSMD6,CDT1,UBB,PSMD1,PSMB8,PSMB9
7.73e-06	60	446	13	0.029	0.217	REAC:68827	rea	17	CDT1 association with the CDC6:ORC:origin complex	6	PSMA4,PSME1,CDC6,PSMA3,PSME2,PSMF1,PSMB2,PSMD6,CDT1,UBB,PSMD1,PSMB8,PSMB9
0.000412	58	446	11	0.025	0.19	REAC:4641258	rea	217	Degradation of DVL	1	PSMA4,PSME1,PSMA3,PSME2,PSMF1,PSMB2,PSMD6,UBB,PSMD1,PSMB8,PSMB9
0.00183	67	446	11	0.025	0.164	REAC:69615	rea	94	G1/S DNA Damage Checkpoints	1	PSMA4,PSME1,PSMA3,PSME2,PSMF1,PSMB2,PSMD6,UBB,PSMD1,PSMB8,PSMB9
0.00134	65	446	11	0.025	0.169	REAC:69580	rea	94	p53-Dependent G1/S DNA damage checkpoint	2	PSMA4,PSME1,PSMA3,PSME2,PSMF1,PSMB2,PSMD6,UBB,PSMD1,PSMB8,PSMB9
0.00134	65	446	11	0.025	0.169	REAC:69563	rea	94	p53-Dependent G1 DNA Damage Response	3	PSMA4,PSME1,PSMA3,PSME2,PSMF1,PSMB2,PSMD6,UBB,PSMD1,PSMB8,PSMB9
0.000284	56	446	11	0.025	0.196	REAC:69541	rea	94	Stabilization of p53	4	PSMA4,PSME1,PSMA3,PSME2,PSMF1,PSMB2,PSMD6,UBB,PSMD1,PSMB8,PSMB9
0.000157	53	446	11	0.025	0.208	REAC:349425	rea	94	Autodegradation of the E3 ubiquitin ligase COP1	5	PSMA4,PSME1,PSMA3,PSME2,PSMF1,PSMB2,PSMD6,UBB,PSMD1,PSMB8,PSMB9
0.000193	54	446	11	0.025	0.204	REAC:69613	rea	94	p53-Independent G1/S DNA damage checkpoint	2	PSMA4,PSME1,PSMA3,PSME2,PSMF1,PSMB2,PSMD6,UBB,PSMD1,PSMB8,PSMB9
0.000193	54	446	11	0.025	0.204	REAC:69610	rea	94	p53-Independent DNA Damage Response	3	PSMA4,PSME1,PSMA3,PSME2,PSMF1,PSMB2,PSMD6,UBB,PSMD1,PSMB8,PSMB9
0.000193	54	446	11	0.025	0.204	REAC:69601	rea	94	Ubiquitin Mediated Degradation of Phosphorylated Cdc25A	4	PSMA4,PSME1,PSMA3,PSME2,PSMF1,PSMB2,PSMD6,UBB,PSMD1,PSMB8,PSMB9
0.000284	56	446	11	0.025	0.196	REAC:4641257	rea	134	Degradation of AXIN	1	PSMA4,PSME1,PSMA3,PSME2,PSMF1,PSMB2,PSMD6,UBB,PSMD1,PSMB8,PSMB9
0.00203	95	446	13	0.029	0.137	REAC:5687128	rea	216	MAPK6/MAPK4 signaling	1	PSMA4,PSME1,PSMA3,PSME2,AGO2,PSMF1,PSMB2,MOV10,PSMD6,UBB,PSMD1,PSMB8,PSMB9
0.00417	149	446	16	0.036	0.107	REAC:3858494	rea	24	Beta-catenin independent WNT signaling	1	PSMA4,AP2S1,PSME1,PSMA3,PSME2,AGO2,PSMF1,PSMB2,ARRB2,MOV10,FZD5,PSMD6,UBB,PSMD1,PSMB8,PSMB9
0.000307	94	446	14	0.031	0.149	REAC:4086400	rea	24	PCP/CE pathway	2	PSMA4,AP2S1,PSME1,PSMA3,PSME2,PSMF1,PSMB2,ARRB2,FZD5,PSMD6,UBB,PSMD1,PSMB8,PSMB9
0.000178	65	446	12	0.027	0.185	REAC:4608870	rea	24	Asymmetric localization of PCP proteins	3	PSMA4,PSME1,PSMA3,PSME2,PSMF1,PSMB2,FZD5,PSMD6,UBB,PSMD1,PSMB8,PSMB9
0.000133	88	446	14	0.031	0.159	REAC:450531	rea	191	Regulation of mRNA stability by proteins that bind AU-rich elements	1	PSMA4,PSME1,PSMA3,PSME2,MAPK14,XRN1,PSMF1,PSMB2,PSMD6,PRKCD,UBB,PSMD1,PSMB8,PSMB9
0.000284	56	446	11	0.025	0.196	REAC:450408	rea	191	AUF1 (hnRNP D0) binds and destabilizes mRNA	2	PSMA4,PSME1,PSMA3,PSME2,PSMF1,PSMB2,PSMD6,UBB,PSMD1,PSMB8,PSMB9
ONLY GENES NEGATIVELY CORRELATED WITH CRP
p-value	T	Q	Q&T	Q&T/Q	Q&T/T	term ID	t type	t group	t name	t depth	Q&T list
0.0304	160	27	3	0.111	0.019	KEGG:04921	keg	55	Oxytocin signaling pathway	1	PPP1R12B,CACNA2D3,CACNB4
0.0178	135	482	11	0.023	0.081	KEGG:04068	keg	148	FoxO signaling pathway	1	SIRT1,AKT3,SGK1,CCNG2,IGF1R,SMAD4,AKT1,ATM,PLK3,IRS2,CSNK1E
0.0407	40	105	3	0.029	0.075	KEGG:00260	keg	106	Glycine, serine and threonine metabolism	1	AOC3,AOC2,GATM
0.0278	142	482	11	0.023	0.077	KEGG:04310	keg	71	Wnt signaling pathway	1	WNT16,NFATC3,PPARD,NFATC1,WNT10A,SMAD4,DAAM2,CAMK2G,AXIN2,SIAH1,CSNK1E
0.0302	113	444	11	0.025	0.097	REAC:156827	rea	168	L13a-mediated translational silencing of Ceruloplasmin expression	1	RPL18,EIF3L,RPL3,RPL22,EIF3G,RPL11,RPS3,RPL27A,RPS27,RPS23,RPL10A
0.0128	103	444	11	0.025	0.107	REAC:72689	rea	100	Formation of a pool of free 40S subunits	1	RPL18,EIF3L,RPL3,RPL22,EIF3G,RPL11,RPS3,RPL27A,RPS27,RPS23,RPL10A
0.0327	114	444	11	0.025	0.096	REAC:72706	rea	142	GTP hydrolysis and joining of the 60S ribosomal subunit	1	RPL18,EIF3L,RPL3,RPL22,EIF3G,RPL11,RPS3,RPL27A,RPS27,RPS23,RPL10A
1.62e-06	1844	417	77	0.185	0.042	REAC:74160	rea	118	Gene Expression	1	UPF1,ZNF263,JARID2,PHF20,RPL18,WBSCR22,CHERP,SIRT1,TFIP11,RPL3,YY1,PRPF6,RPRD1B,FBL,BBC3,ZNF14,ZKSCAN1,UBTF,KAT2A,PPARD,PHF1,NCBP2,RPL22,AKT3,CD3EAP,SGK1,FCF1,RUNX2,TTF1,THRA,SIN3B,ZNF337,TAF4,TRIM28,GLS2,PRPF4,ZNF740,DHX38,AKT1,RPL11,RPS3,CPSF7,TSEN2,KIT,SKI,ZNF714,PHAX,SNAPC4,BMS1,SRRM2,ING5,CHD3,ZNF212,ZNF274,ZNF540,ZNF554,PLK3,NR1D2,TGIF1,RPS27,ZNF571,ZNF707,ZNF74,ZNF696,ZNF529,RPS23,ZKSCAN4,…
0.000144	869	396	41	0.104	0.047	REAC:212436	rea	118	Generic Transcription Pathway	2	ZNF263,PHF20,YY1,BBC3,ZNF14,ZKSCAN1,PPARD,AKT3,SGK1,RUNX2,THRA,ZNF337,TAF4,TRIM28,GLS2,ZNF740,AKT1,KIT,SKI,ZNF714,ING5,CHD3,ZNF212,ZNF274,ZNF540,ZNF554,PLK3,NR1D2,TGIF1,ZNF571,ZNF707,ZNF74,ZNF696,ZNF529,ZKSCAN4,ZNF626,ZNF786,ZFP2,COX19,ZNF324B,ZNF234
0.0322	117	368	10	0.027	0.085	REAC:927802	rea	118	Nonsense-Mediated Decay (NMD)	2	UPF1,RPL18,RPL3,NCBP2,RPL22,RPL11,RPS3,RPS27,RPS23,RPL10A
0.00634	97	368	10	0.027	0.103	REAC:975956	rea	118	Nonsense Mediated Decay (NMD) independent of the Exon Junction Complex (EJC)	3	UPF1,RPL18,RPL3,NCBP2,RPL22,RPL11,RPS3,RPS27,RPS23,RPL10A
0.0322	117	368	10	0.027	0.085	REAC:975957	rea	118	Nonsense Mediated Decay (NMD) enhanced by the Exon Junction Complex (EJC)	3	UPF1,RPL18,RPL3,NCBP2,RPL22,RPL11,RPS3,RPS27,RPS23,RPL10A
0.00982	148	49	5	0.102	0.034	REAC:212165	rea	118	Epigenetic regulation of gene expression	2	JARID2,PHF1,SIN3B,CHD3,ERCC6
