# Supplementary material for: C-reactive protein upregulates the whole blood expression of CD59 - an integrative analysis
Source: PLoS Comput Biol. 2017 Sep 18;13(9):e1005766. doi: 10.1371/journal.pcbi.1005766 (PMC5609773; doi:10.1371/journal.pcbi.1005766)
Supplement: S3 Table — Association summary statistics from the cis-eQTL analysis. The last two columns indicate whether the eQTL was also found in GTEx (V6p) or Westra et al. (2013) studies, respectively. (XLSX) [file pcbi.1005766.s005.xlsx]

## Sheet: Sheet 1
CHR
