# Supplementary material for: C-reactive protein upregulates the whole blood expression of CD59 - an integrative analysis
Source: PLoS Comput Biol. 2017 Sep 18;13(9):e1005766. doi: 10.1371/journal.pcbi.1005766 (PMC5609773; doi:10.1371/journal.pcbi.1005766)
Supplement: S5 Table — Each gene’s ΔAIC value was determined based on the triplet with the strongest eQTL. (XLSX) [file pcbi.1005766.s007.xlsx]

## Sheet: gProfiler
Genes with ΔAIC ≥ 2 in favour of the CAUSAL model
p-value	T	Q	Q&T	Q&T/Q	Q&T/T	term ID	t type	t group	t name	t depth	Q&T list
0.015	3	42	2	0.048	0.667	REAC:5357572	rea	2	Lysosomal glycogen catabolism	1	GYG1,GAA
0.0369	14174	76	63	0.829	0.004	TF:M00803_1	tf	1	Factor: E2F; motif: GGCGSG; match class: 1	1	GDE1,ETV7,CD9,SNX1,ROGDI,NDST1,ME2,TFIP11,CYB5R3,MAPRE1,DHRS12,KLC3,NPDC1,HPS1,LIPA,LHPP,SCAP,ABHD14B,PAX8,OLFM1,EIF3G,TRIM5,MYBPC3,FADS2,DRAM1,C18ORF8,ZFP14,CCDC25,SURF6,ADM,FAM160B1,CACNA2D3,PTGIR,RDH13,C11ORF48,ACP6,AZI2,GYG1,NSMF,IKBIP,TBC1D2B,YIF1B,VAMP5,FAM153A,GAA,GATM,ZNF554,RALGAPA1,ZDHHC14,AGTRAP,CD300LB,ZFP82,DDX60L,PNMAL1,CLEC4G,COL18A1,UPP1,RPS23,CR1L,FAM118B,RPL10A,TMEM184B,TAP2
Genes with ΔAIC ≥ 2 in favour of the COLLIDING model
p-value	T	Q	Q&T	Q&T/Q	Q&T/T	term ID	t type	t group	t name	t depth	Q&T list
0.0009	2387	139	40	0.288	0.017	GO:0002376	BP	1	immune system process	1	MARCO,CD59,GNAS,SIRT1,HSD3B7,PLEK,GBP3,TEK,PTK2B,THRA,ATP1B2,GCH1,LGALS3,IL15RA,IL10,FLOT1,C1RL,GPR65,IFITM3,GSN,IFIT5,HHEX,FCER1G,NCSTN,S100A12,CCR1,PLD4,CLEC4D,KRT1,LGALS9,C3AR1,C1QB,RAB6A,IFITM1,PLSCR1,SELL,SEMA4A,ATG7,PSMB8,HP
0.0131	713	139	18	0.129	0.025	GO:0002252	BP	1	immune effector process	2	CD59,GBP3,PTK2B,LGALS3,IL10,C1RL,IFITM3,IFIT5,FCER1G,CLEC4D,KRT1,LGALS9,C3AR1,C1QB,IFITM1,PLSCR1,SEMA4A,ATG7
0.0202	1208	139	24	0.173	0.02	GO:0016477	BP	1	cell migration	1	SCYL3,SCARB1,HSD3B7,PPM1F,SGK1,TEK,PTK2B,TNFAIP6,ATP1B2,LGALS3,IL10,TOR1A,GSN,NRG1,FCER1G,DISC1,S100A12,CCR1,LGALS9,C3AR1,SLC8A1,IFITM1,SELL,SEMA4A
0.0476	370	139	12	0.086	0.032	GO:0050900	BP	1	leukocyte migration	2	HSD3B7,TEK,PTK2B,ATP1B2,LGALS3,IL10,FCER1G,S100A12,CCR1,LGALS9,C3AR1,SELL
0.025	187	139	9	0.065	0.048	GO:0030595	BP	1	leukocyte chemotaxis	3	HSD3B7,PTK2B,LGALS3,IL10,FCER1G,S100A12,CCR1,LGALS9,C3AR1
0.02	1824	139	31	0.223	0.017	GO:0044093	BP	5	positive regulation of molecular function	1	SCARB1,GNAS,SIRT1,PPM1F,NPRL3,RUNDC3A,FAM20A,PLEK,SGK1,PPP2R4,TEK,PTK2B,ATP1B2,GCH1,CHI3L1,IL10,FLOT1,RGS3,GPR65,GSN,NRG1,NCSTN,S100A12,ALDH1A1,WNK2,CASP7,LGALS9,ERN1,UBE2L3,PLSCR1,PSMB8
0.00492	8162	139	88	0.633	0.011	GO:0050896	BP	4	response to stimulus	1	BAIAP3,MARCO,TYMP,DAPP1,WIPI1,SCARB1,MARK3,CD59,AKR1B1,GNAS,EDEM2,LRRFIP2,SIRT1,HSD3B7,PPM1F,NPRL3,NUCB1,TTC26,PLGRKT,RUNDC3A,CPEB4,PLEK,LGALS8,GBP3,PRDX6,SGK1,ARG1,TEK,PTK2B,TNFAIP6,THRA,GCH1,LGALS3,CHI3L1,LDHA,IL15RA,IL10,TOR1A,FLOT1,RGS3,C1RL,GPR65,IFITM3,GIGYF1,GSN,BTBD11,IFIT5,HHEX,NRG1,FCER1G,ASGR2,NCSTN,DISC1,S100A12,CCR1,GPR146,WNK2,CASP7,CLEC4D,KRT1,PRDX2,ING5,LGALS9,C3AR1,C1QB,UCP2,RAB6…
3.07e-05	2021	139	39	0.281	0.019	GO:0009605	BP	4	response to external stimulus	2	TYMP,SCARB1,CD59,SIRT1,HSD3B7,PPM1F,NPRL3,PLGRKT,CPEB4,PLEK,LGALS8,GBP3,ARG1,TEK,PTK2B,TNFAIP6,GCH1,LGALS3,CHI3L1,LDHA,IL15RA,IL10,IFITM3,IFIT5,NRG1,FCER1G,S100A12,CCR1,CLEC4D,KRT1,LGALS9,C3AR1,UCP2,SLC8A1,IFITM1,PLSCR1,SEMA4A,ATG7,HP
3.88e-05	3579	139	55	0.396	0.015	GO:0006950	BP	4	response to stress	2	MARCO,WIPI1,SCARB1,CD59,AKR1B1,GNAS,EDEM2,SIRT1,NPRL3,PLGRKT,CPEB4,PLEK,LGALS8,GBP3,PRDX6,SGK1,ARG1,TEK,PTK2B,TNFAIP6,THRA,GCH1,LGALS3,CHI3L1,LDHA,IL10,TOR1A,FLOT1,C1RL,IFITM3,GSN,IFIT5,HHEX,NRG1,FCER1G,S100A12,CCR1,CLEC4D,KRT1,PRDX2,LGALS9,C3AR1,C1QB,UCP2,ERN1,GRINA,SLC8A1,IFITM1,PLSCR1,TOMM7,SERPINA1,ATG7,F5,PSMB8,HP
0.0159	390	139	13	0.094	0.033	GO:0006979	BP	4	response to oxidative stress	3	AKR1B1,SIRT1,PRDX6,ARG1,PTK2B,GCH1,LDHA,TOR1A,KRT1,PRDX2,UCP2,SLC8A1,HP
0.000494	1448	139	30	0.216	0.021	GO:0006952	BP	4	defense response	3	MARCO,CD59,PLGRKT,LGALS8,GBP3,TEK,PTK2B,TNFAIP6,GCH1,LGALS3,CHI3L1,IL10,FLOT1,C1RL,IFITM3,IFIT5,FCER1G,S100A12,CCR1,CLEC4D,KRT1,LGALS9,C3AR1,C1QB,IFITM1,PLSCR1,SERPINA1,ATG7,PSMB8,HP
0.0446	1994	139	32	0.23	0.016	GO:0048584	BP	4	positive regulation of response to stimulus	1	MARCO,CD59,AKR1B1,GNAS,EDEM2,SIRT1,PPM1F,PLEK,TEK,PTK2B,LGALS3,CHI3L1,IL10,FLOT1,C1RL,GPR65,GSN,HHEX,NRG1,FCER1G,DISC1,S100A12,CCR1,CLEC4D,KRT1,ING5,LGALS9,C3AR1,C1QB,ERN1,PLSCR1,PSMB8
0.00116	211	139	11	0.079	0.052	GO:0000302	BP	4	response to reactive oxygen species	1	AKR1B1,SIRT1,PRDX6,ARG1,PTK2B,GCH1,LDHA,PRDX2,UCP2,SLC8A1,HP
0.0146	2764	139	41	0.295	0.015	GO:0043230	CC	3	extracellular organelle	1	LAP3,GALC,SCARB1,MARK3,CD59,AKR1B1,GNAS,CDKL1,NUCB1,BLVRA,FAM20A,LTA4H,LGALS8,PRDX6,ARG1,PPP2R4,LGALS3,CHI3L1,LDHA,TOR1A,FLOT1,C1RL,WARS,IFITM3,TPM3,GSN,NCSTN,ALDH1A1,KRT1,PRDX2,LGALS9,PGAM1,C1QB,RAB6A,PPA1,UBE2L3,PLSCR1,SERPINA1,F5,PSMB8,HP
0.0145	2763	139	41	0.295	0.015	GO:1903561	CC	3	extracellular vesicle	1	LAP3,GALC,SCARB1,MARK3,CD59,AKR1B1,GNAS,CDKL1,NUCB1,BLVRA,FAM20A,LTA4H,LGALS8,PRDX6,ARG1,PPP2R4,LGALS3,CHI3L1,LDHA,TOR1A,FLOT1,C1RL,WARS,IFITM3,TPM3,GSN,NCSTN,ALDH1A1,KRT1,PRDX2,LGALS9,PGAM1,C1QB,RAB6A,PPA1,UBE2L3,PLSCR1,SERPINA1,F5,PSMB8,HP
0.0314	2748	139	40	0.288	0.015	GO:0070062	CC	3	extracellular exosome	2	LAP3,GALC,SCARB1,MARK3,CD59,AKR1B1,GNAS,CDKL1,NUCB1,BLVRA,FAM20A,LTA4H,LGALS8,PRDX6,ARG1,PPP2R4,LGALS3,CHI3L1,LDHA,TOR1A,FLOT1,C1RL,WARS,IFITM3,TPM3,GSN,NCSTN,ALDH1A1,KRT1,PRDX2,LGALS9,PGAM1,C1QB,RAB6A,PPA1,UBE2L3,PLSCR1,SERPINA1,PSMB8,HP
0.000707	2054	91	38	0.418	0.019	REAC:168256	rea	2	Immune System	1	DAPP1,MARK3,CD59,KLHL5,LTA4H,GBP3,PRDX6,ARG1,TEK,PTK2B,TNFAIP6,COPB1,LGALS3,CHI3L1,IL15RA,IFITM3,GSN,NRG1,FCER1G,NCSTN,S100A12,PLD4,CLEC4D,KRT1,LGALS9,PGAM1,C3AR1,C1QB,RAB6A,ASB8,UBE2L3,IFITM1,SELL,SERPINA1,ATG7,PSMB8,PLEKHO2,HP
0.00152	1292	91	28	0.308	0.022	REAC:168249	rea	2	Innate Immune System	2	MARK3,CD59,LTA4H,PRDX6,ARG1,TEK,TNFAIP6,COPB1,LGALS3,CHI3L1,GSN,NRG1,FCER1G,NCSTN,S100A12,PLD4,CLEC4D,KRT1,PGAM1,C3AR1,C1QB,RAB6A,SELL,SERPINA1,ATG7,PSMB8,PLEKHO2,HP
